# Supplementary material for: (E)-1-(4-Amino­phen­yl)-3-(2-chloro­phen­yl)prop-2-en-1-one
Source: Acta Crystallogr Sect E Struct Rep Online. 2008 Sep 27;64(Pt 10):o2014–5. doi: 10.1107/S1600536808030456 (PMC2959457; doi:10.1107/S1600536808030456)
Supplement: Supplementary file 1 [file e-64-o2014-sup1.cif]

##############################################################################
###                                                                        ###
###        Electronic paper (Acta Crystallographica Section E)             ###
###                                                                        ###
##############################################################################
#                                                                            #
# This CIF contains the data in a paper accepted for publication in Acta     #
# Crystallographica Section E. It conforms to the requirements of Notes      #
# for Authors for Section E, and has been peer reviewed under the auspices   #
# of the IUCr Commission on Journals.                                        #
#                                                                            #
# Full details of the Crystallographic Information File format               #
# are given in the paper "The Crystallographic Information File (CIF):       #
# a New Standard Archive File for Crystallography" by S. R. Hall, F. H.      #
# Allen and I. D. Brown [Acta Cryst. (1991), A47, 655-685].                  #
#                                                                            #
# The current version of the core CIF dictionary is obtainable from          #
# ftp://ftp.iucr.org/pub/cif_core.dic. The current version number is 2.4.    #
#                                                                            #
# Software is freely available for graphical display of the structure(s) in  #
# this CIF.  For information consult the CIF home page http://www.iucr.org/  #
# cif/home.html                                                              #
#                                                                            #
# This file may be used for bona fide research purposes within the           #
# scientific community so long as proper attribution is given to the journal # 
# article from which it was obtained.                                        #
#                                                                            #
##############################################################################
                                             
data_global
_audit_creation_method     'form.cif (version 2.0)'
_journal_data_validation_number     ?
_journal_date_recd_electronic     2008-08-22
_journal_date_accepted     2008-09-22
_journal_name_full     'Acta Crystallographica, Section E'
_journal_year     2008
_journal_volume     64
_journal_issue     10
_journal_page_first     o2014
_journal_page_last     o2015
_journal_paper_category     QO
_journal_coeditor_code     CS2093
_publ_contact_author_name     'Prof. Fun Hoong Kun'
_publ_contact_author_address
;
      X-ray Crystallography Unit
      School of Physics
      Universiti Sains Malaysia
      11800 USM, Penang
      MALAYSIA
;
_publ_contact_author_email     'hkfun@usm.my'
_publ_contact_author_fax     '6 04 6579150'
_publ_contact_author_phone     '6 04 6533652'
_publ_section_title
;
(<i>E</i>)-1-(4-Aminophenyl)-3-(2-chlorophenyl)prop-2-en-1-one
;
loop_
    _publ_author_name
    _publ_author_footnote
    _publ_author_address
    'Hoong-Kun Fun' ?
;     X-ray Crystallography Unit
      School of Physics
      Universiti Sains Malaysia
      11800 USM, Penang
      Malaysia
;
    'Reza Kia' ?
;
      X-ray Crystallography Unit
      School of Physics
      Universiti Sains Malaysia
      11800 USM, Penang
      Malaysia
;
    'P. S. Patil'
;
      Additional address: Department of Studies in Physics,
      Mangalore University,
      Mangalagangotri,
      Mangalore 574 199,
      India.
;
;
      Department of Physics,
      KLE Society's, KLE Institute of Technology,
      Gokul Road, Hubli 590 030,
      India
;
    'S. M. Dharmaprakash' ?
;
      Department of Physics,
      KLE Society's, KLE Institute of Technology,
      Gokul Road, Hubli 590 030,
      India
;
    'Ibrahim Abdul Razak' ?
;     X-ray Crystallography Unit
      School of Physics
      Universiti Sains Malaysia
      11800 USM, Penang
      Malaysia
;
data_I
_audit_creation_method     SHELXL-97
_chemical_name_systematic
;
(<i>E</i>)-1-(4-Aminophenyl)-3-(2-chlorophenyl)prop-2-en-1-one
;
_chemical_name_common
;
;
_chemical_formula_moiety     'C15 H12 Cl1 N1 O1'
_chemical_formula_sum     'C15 H12 Cl1 N1 O1'
_chemical_formula_iupac     'C15 H12 Cl1 N1 O1'
_chemical_formula_weight     257.71
_chemical_melting_point     ?
_symmetry_cell_setting     'monoclinic'
_symmetry_space_group_name_H-M     'P 21/c'
_symmetry_space_group_name_Hall     '-P 2ybc'
loop_
    _symmetry_equiv_pos_as_xyz
    'x, y, z'
    '-x, y+1/2, -z+1/2'
    '-x, -y, -z'
    'x, -y-1/2, z-1/2'
_cell_length_a     22.4670(19)
_cell_length_b     3.9254(3)
_cell_length_c     14.5796(11)
_cell_angle_alpha     90.00
_cell_angle_beta     107.944(6)
_cell_angle_gamma     90.00
_cell_volume     1223.26(17)
_cell_formula_units_Z     4
_cell_measurement_reflns_used     2522
_cell_measurement_theta_min     2.94
_cell_measurement_theta_max     30.16
_cell_measurement_temperature     100.00(10)
_exptl_crystal_description     'plate'
_exptl_crystal_colour     'yellow'
_exptl_crystal_size_max     0.28
_exptl_crystal_size_mid     0.27
_exptl_crystal_size_min     0.06
_exptl_crystal_density_diffrn     1.399
_exptl_crystal_density_meas     ?
_exptl_crystal_density_method     'not measured'
_exptl_crystal_F_000     536
_exptl_absorpt_coefficient_mu     0.298
_exptl_absorpt_correction_type     'multi-scan'
_exptl_absorpt_process_details     '(<i>SADABS</i>; Bruker, 2005)'
_exptl_absorpt_correction_T_min     0.9351
_exptl_absorpt_correction_T_max     0.9851
_exptl_special_details
;
The low-temperature data was collected with the Oxford Cyrosystem Cobra
low-temperature attachment.
;
_diffrn_ambient_temperature     100.00(10)
_diffrn_radiation_type     MoK\a
_diffrn_radiation_wavelength     0.71073
_diffrn_radiation_source     'fine-focus sealed tube'
_diffrn_radiation_monochromator     graphite
_diffrn_measurement_device_type
;
Bruker SMART APEXII CCD area-detector
;
_diffrn_measurement_method     '\f and \w'
_diffrn_detector_area_resol_mean     ?
_diffrn_reflns_number     12218
_diffrn_reflns_av_R_equivalents     0.0895
_diffrn_reflns_av_sigmaI/netI     0.0796
_diffrn_reflns_theta_min     0.95
_diffrn_reflns_theta_max     26.49
_diffrn_reflns_theta_full     26.49
_diffrn_measured_fraction_theta_max     0.997
_diffrn_measured_fraction_theta_full     0.997
_diffrn_reflns_limit_h_min     -28
_diffrn_reflns_limit_h_max     28
_diffrn_reflns_limit_k_min     -4
_diffrn_reflns_limit_k_max     4
_diffrn_reflns_limit_l_min     -18
_diffrn_reflns_limit_l_max     18
_diffrn_standards_number     0
_diffrn_standards_interval_count     ?
_diffrn_standards_interval_time     ?
_diffrn_standards_decay_%     ?
_refine_special_details
;
;
_reflns_number_total     2509
_reflns_number_gt     1717
_reflns_threshold_expression     I>2\s(I)
_refine_ls_structure_factor_coef     Fsqd
_refine_ls_matrix_type     full
_refine_ls_R_factor_all     0.1092
_refine_ls_R_factor_gt     0.0719
_refine_ls_wR_factor_gt     0.1756
_refine_ls_wR_factor_ref     0.1904
_refine_ls_goodness_of_fit_ref     1.126
_refine_ls_restrained_S_all     1.126
_refine_ls_number_reflns     2509
_refine_ls_number_parameters     171
_refine_ls_number_restraints     0
_refine_ls_hydrogen_treatment     mixed
_refine_ls_weighting_scheme     calc
_refine_ls_weighting_details
         'calc w=1/[\s^2^(Fo^2^)+(0.0752P)^2^+2.4541P] where P=(Fo^2^+2Fc^2^)/3'
_atom_sites_solution_hydrogens     geom
_atom_sites_solution_primary     direct
_atom_sites_solution_secondary     difmap
_refine_ls_shift/su_max     0.000
_refine_ls_shift/su_mean     0.000
_refine_diff_density_max     0.405
_refine_diff_density_min     -0.398
_refine_ls_extinction_method     none
_refine_ls_extinction_coef     ?
loop_
    _atom_type_symbol
    _atom_type_description
    _atom_type_scat_dispersion_real
    _atom_type_scat_dispersion_imag
    _atom_type_scat_source
    'C' 'C' 0.0033 0.0016
                         'International Tables Vol C Tables 4.2.6.8 and 6.1.1.4'
    'H' 'H' 0.0000 0.0000
                         'International Tables Vol C Tables 4.2.6.8 and 6.1.1.4'
    'N' 'N' 0.0061 0.0033
                         'International Tables Vol C Tables 4.2.6.8 and 6.1.1.4'
    'O' 'O' 0.0106 0.0060
                         'International Tables Vol C Tables 4.2.6.8 and 6.1.1.4'
    'Cl' 'Cl' 0.1484 0.1585
                         'International Tables Vol C Tables 4.2.6.8 and 6.1.1.4'
_computing_data_collection     'APEX2 (Bruker, 2005)'
_computing_cell_refinement     'APEX2 (Bruker, 2005)'
_computing_data_reduction     'SAINT (Bruker, 2005)'
_computing_structure_solution     'SHELXTL (Sheldrick, 2008)'
_computing_structure_refinement     'SHELXTL (Sheldrick, 2008)'
_computing_molecular_graphics     'SHELXTL (Sheldrick, 2008)'
_computing_publication_material
;
SHELXTL (Sheldrick, 2008) and PLATON (Spek, 2003)
;
loop_
    _atom_site_type_symbol
    _atom_site_label
    _atom_site_fract_x
    _atom_site_fract_y
    _atom_site_fract_z
    _atom_site_U_iso_or_equiv
    _atom_site_adp_type
    _atom_site_calc_flag
    _atom_site_refinement_flags
    _atom_site_occupancy
    _atom_site_disorder_assembly
    _atom_site_disorder_group
    Cl Cl1 0.34916(5) 0.9235(3) 0.37527(7) 0.0286(3) Uani d . 1 . .
    O O1 0.15206(14) 0.7004(9) 0.45043(19) 0.0269(8) Uani d . 1 . .
    N N1 0.05603(19) 0.0034(9) 0.7731(3) 0.0191(8) Uani d . 1 . .
    C C1 0.3762(2) 1.0766(12) 0.4936(3) 0.0209(9) Uani d . 1 . .
    C C2 0.4360(2) 1.2147(12) 0.5233(3) 0.0253(10) Uani d . 1 . .
    H H2A 0.4594 1.2283 0.4807 0.030 Uiso calc R 1 . .
    C C3 0.4604(2) 1.3321(12) 0.6171(3) 0.0252(10) Uani d . 1 . .
    H H3A 0.5006 1.4230 0.6383 0.030 Uiso calc R 1 . .
    C C4 0.4246(2) 1.3131(12) 0.6790(3) 0.0249(10) Uani d . 1 . .
    H H4A 0.4407 1.3939 0.7417 0.030 Uiso calc R 1 . .
    C C5 0.3654(2) 1.1761(12) 0.6487(3) 0.0224(10) Uani d . 1 . .
    H H5A 0.3422 1.1667 0.6915 0.027 Uiso calc R 1 . .
    C C6 0.33907(19) 1.0500(11) 0.5547(3) 0.0190(9) Uani d . 1 . .
    C C7 0.2757(2) 0.9108(11) 0.5222(3) 0.0209(9) Uani d . 1 . .
    H H7A 0.2566 0.8946 0.4560 0.025 Uiso calc R 1 . .
    C C8 0.24290(19) 0.8055(11) 0.5784(3) 0.0206(10) Uani d . 1 . .
    H H8A 0.2606 0.8178 0.6450 0.025 Uiso calc R 1 . .
    C C9 0.1783(2) 0.6678(11) 0.5372(3) 0.0199(9) Uani d . 1 . .
    C C10 0.14809(19) 0.4951(11) 0.6006(3) 0.0180(9) Uani d . 1 . .
    C C11 0.1771(2) 0.4548(11) 0.7004(3) 0.0195(9) Uani d . 1 . .
    H H11A 0.2172 0.5414 0.7284 0.023 Uiso calc R 1 . .
    C C12 0.14740(19) 0.2898(11) 0.7572(3) 0.0199(9) Uani d . 1 . .
    H H12A 0.1675 0.2655 0.8229 0.024 Uiso calc R 1 . .
    C C13 0.08702(19) 0.1580(10) 0.7165(3) 0.0169(9) Uani d . 1 . .
    C C14 0.0572(2) 0.2036(11) 0.6173(3) 0.0187(9) Uani d . 1 . .
    H H14A 0.0168 0.1229 0.5892 0.022 Uiso calc R 1 . .
    C C15 0.08799(19) 0.3678(11) 0.5619(3) 0.0198(10) Uani d . 1 . .
    H H15A 0.0678 0.3944 0.4962 0.024 Uiso calc R 1 . .
    H H1N1 0.027(2) -0.133(12) 0.745(3) 0.010(11) Uiso d . 1 . .
    H H2N1 0.081(2) -0.044(11) 0.827(3) 0.016(11) Uiso d . 1 . .
loop_
    _atom_site_aniso_label
    _atom_site_aniso_U_11
    _atom_site_aniso_U_22
    _atom_site_aniso_U_33
    _atom_site_aniso_U_12
    _atom_site_aniso_U_13
    _atom_site_aniso_U_23
    Cl1 0.0359(7) 0.0389(7) 0.0140(5) -0.0011(6) 0.0120(4) 0.0004(5)
    O1 0.0299(17) 0.040(2) 0.0094(14) -0.0045(15) 0.0036(12) 0.0015(13)
    N1 0.020(2) 0.022(2) 0.0140(18) -0.0022(17) 0.0038(16) 0.0004(16)
    C1 0.030(2) 0.021(2) 0.0133(18) 0.004(2) 0.0085(17) 0.0038(18)
    C2 0.029(2) 0.027(3) 0.023(2) 0.001(2) 0.0129(19) 0.0079(19)
    C3 0.022(2) 0.024(3) 0.027(2) -0.0013(19) 0.0033(19) 0.0067(19)
    C4 0.032(3) 0.024(3) 0.016(2) -0.002(2) 0.0024(18) 0.0014(18)
    C5 0.027(2) 0.025(3) 0.016(2) 0.003(2) 0.0082(17) 0.0047(18)
    C6 0.026(2) 0.014(2) 0.0195(19) 0.0019(18) 0.0104(17) 0.0034(17)
    C7 0.026(2) 0.024(2) 0.0122(18) 0.006(2) 0.0053(16) 0.0012(18)
    C8 0.026(2) 0.023(2) 0.0130(19) 0.0019(19) 0.0060(17) 0.0011(17)
    C9 0.023(2) 0.024(2) 0.0130(19) 0.0029(19) 0.0054(17) -0.0012(17)
    C10 0.023(2) 0.020(2) 0.0116(18) 0.0030(18) 0.0066(16) -0.0019(16)
    C11 0.021(2) 0.023(2) 0.0160(19) 0.0023(19) 0.0072(16) -0.0017(18)
    C12 0.026(2) 0.023(2) 0.0107(18) 0.0020(19) 0.0061(17) -0.0018(17)
    C13 0.023(2) 0.015(2) 0.0150(19) 0.0039(18) 0.0097(16) -0.0022(16)
    C14 0.021(2) 0.019(2) 0.0153(19) 0.0000(18) 0.0036(16) -0.0037(17)
    C15 0.025(2) 0.023(3) 0.0108(18) 0.0059(19) 0.0052(16) 0.0012(17)
_geom_special_details
;
;
loop_
    _geom_bond_atom_site_label_1
    _geom_bond_atom_site_label_2
    _geom_bond_site_symmetry_2
    _geom_bond_distance
    _geom_bond_publ_flag
    Cl1 C1 . 1.749(4) ?
    O1 C9 . 1.226(5) ?
    N1 C13 . 1.374(5) ?
    N1 H1N1 . 0.84(5) ?
    N1 H2N1 . 0.83(5) ?
    C1 C2 . 1.389(6) ?
    C1 C6 . 1.400(5) ?
    C2 C3 . 1.387(6) ?
    C2 H2A . 0.9300 ?
    C3 C4 . 1.384(6) ?
    C3 H3A . 0.9300 ?
    C4 C5 . 1.375(6) ?
    C4 H4A . 0.9300 ?
    C5 C6 . 1.404(6) ?
    C5 H5A . 0.9300 ?
    C6 C7 . 1.461(6) ?
    C7 C8 . 1.325(6) ?
    C7 H7A . 0.9300 ?
    C8 C9 . 1.491(6) ?
    C8 H8A . 0.9300 ?
    C9 C10 . 1.471(6) ?
    C10 C15 . 1.386(6) ?
    C10 C11 . 1.408(5) ?
    C11 C12 . 1.376(6) ?
    C11 H11A . 0.9300 ?
    C12 C13 . 1.401(6) ?
    C12 H12A . 0.9300 ?
    C13 C14 . 1.405(5) ?
    C14 C15 . 1.375(6) ?
    C14 H14A . 0.9300 ?
    C15 H15A . 0.9300 ?
loop_
    _geom_angle_atom_site_label_1
    _geom_angle_atom_site_label_2
    _geom_angle_atom_site_label_3
    _geom_angle_site_symmetry_1
    _geom_angle_site_symmetry_3
    _geom_angle
    _geom_angle_publ_flag
    C13 N1 H1N1 . . 116(3) ?
    C13 N1 H2N1 . . 111(3) ?
    H1N1 N1 H2N1 . . 120(4) ?
    C2 C1 C6 . . 122.7(4) ?
    C2 C1 Cl1 . . 116.8(3) ?
    C6 C1 Cl1 . . 120.6(3) ?
    C3 C2 C1 . . 119.2(4) ?
    C3 C2 H2A . . 120.4 ?
    C1 C2 H2A . . 120.4 ?
    C4 C3 C2 . . 119.5(4) ?
    C4 C3 H3A . . 120.3 ?
    C2 C3 H3A . . 120.3 ?
    C5 C4 C3 . . 120.7(4) ?
    C5 C4 H4A . . 119.6 ?
    C3 C4 H4A . . 119.6 ?
    C4 C5 C6 . . 121.7(4) ?
    C4 C5 H5A . . 119.1 ?
    C6 C5 H5A . . 119.1 ?
    C1 C6 C5 . . 116.1(4) ?
    C1 C6 C7 . . 122.2(4) ?
    C5 C6 C7 . . 121.6(4) ?
    C8 C7 C6 . . 126.0(4) ?
    C8 C7 H7A . . 117.0 ?
    C6 C7 H7A . . 117.0 ?
    C7 C8 C9 . . 121.4(4) ?
    C7 C8 H8A . . 119.3 ?
    C9 C8 H8A . . 119.3 ?
    O1 C9 C10 . . 121.9(4) ?
    O1 C9 C8 . . 118.5(4) ?
    C10 C9 C8 . . 119.6(3) ?
    C15 C10 C11 . . 117.6(4) ?
    C15 C10 C9 . . 119.3(3) ?
    C11 C10 C9 . . 123.0(4) ?
    C12 C11 C10 . . 121.2(4) ?
    C12 C11 H11A . . 119.4 ?
    C10 C11 H11A . . 119.4 ?
    C11 C12 C13 . . 120.4(4) ?
    C11 C12 H12A . . 119.8 ?
    C13 C12 H12A . . 119.8 ?
    N1 C13 C12 . . 120.8(4) ?
    N1 C13 C14 . . 120.4(4) ?
    C12 C13 C14 . . 118.7(4) ?
    C15 C14 C13 . . 119.9(4) ?
    C15 C14 H14A . . 120.0 ?
    C13 C14 H14A . . 120.0 ?
    C14 C15 C10 . . 122.2(4) ?
    C14 C15 H15A . . 118.9 ?
    C10 C15 H15A . . 118.9 ?
loop_
    _geom_torsion_atom_site_label_1
    _geom_torsion_atom_site_label_2
    _geom_torsion_atom_site_label_3
    _geom_torsion_atom_site_label_4
    _geom_torsion_site_symmetry_1
    _geom_torsion_site_symmetry_2
    _geom_torsion_site_symmetry_3
    _geom_torsion_site_symmetry_4
    _geom_torsion
    _geom_torsion_publ_flag
    C6 C1 C2 C3 . . . . 0.0(7) ?
    Cl1 C1 C2 C3 . . . . -178.4(4) ?
    C1 C2 C3 C4 . . . . -0.7(7) ?
    C2 C3 C4 C5 . . . . 0.7(7) ?
    C3 C4 C5 C6 . . . . 0.2(7) ?
    C2 C1 C6 C5 . . . . 0.8(6) ?
    Cl1 C1 C6 C5 . . . . 179.1(3) ?
    C2 C1 C6 C7 . . . . 178.7(4) ?
    Cl1 C1 C6 C7 . . . . -3.0(6) ?
    C4 C5 C6 C1 . . . . -0.9(6) ?
    C4 C5 C6 C7 . . . . -178.8(4) ?
    C1 C6 C7 C8 . . . . 163.8(5) ?
    C5 C6 C7 C8 . . . . -18.5(7) ?
    C6 C7 C8 C9 . . . . 179.9(4) ?
    C7 C8 C9 O1 . . . . -10.9(7) ?
    C7 C8 C9 C10 . . . . 168.6(4) ?
    O1 C9 C10 C15 . . . . -0.6(6) ?
    C8 C9 C10 C15 . . . . 179.9(4) ?
    O1 C9 C10 C11 . . . . -179.9(4) ?
    C8 C9 C10 C11 . . . . 0.7(6) ?
    C15 C10 C11 C12 . . . . 1.1(6) ?
    C9 C10 C11 C12 . . . . -179.6(4) ?
    C10 C11 C12 C13 . . . . -0.1(6) ?
    C11 C12 C13 N1 . . . . -177.7(4) ?
    C11 C12 C13 C14 . . . . -1.2(6) ?
    N1 C13 C14 C15 . . . . 178.0(4) ?
    C12 C13 C14 C15 . . . . 1.5(6) ?
    C13 C14 C15 C10 . . . . -0.5(7) ?
    C11 C10 C15 C14 . . . . -0.8(6) ?
    C9 C10 C15 C14 . . . . 179.9(4) ?
loop_
    _geom_hbond_atom_site_label_D
    _geom_hbond_atom_site_label_H
    _geom_hbond_atom_site_label_A
    _geom_hbond_site_symmetry_A
    _geom_hbond_distance_DH
    _geom_hbond_distance_HA
    _geom_hbond_distance_DA
    _geom_hbond_angle_DHA
    _geom_hbond_publ_flag
    N1 H1N1 N1 2_546 0.85(4) 2.30(5) 3.098(6) 158(4) y
    N1 H2N1 O1 4_566 0.83(4) 2.10(4) 2.923(5) 171(4) y
    C7 H7A Cl1 . 0.9300 2.6900 3.081(5) 106.00 y
    C7 H7A O1 . 0.9300 2.4500 2.775(6) 101.00 y
