# Supplementary material for: (E)-1-(4-Amino­phen­yl)-3-(2-chloro­phen­yl)prop-2-en-1-one
Source: Acta Crystallogr Sect E Struct Rep Online. 2008 Sep 27;64(Pt 10):o2014–5. doi: 10.1107/S1600536808030456 (PMC2959457; doi:10.1107/S1600536808030456)
Supplement: Supplementary file 2 [file e-64-o2014-Isup2.hkl]

# 
# h,k,l, Fc-squared, Fo-squared, sigma(Fo-squared) and status flag 
# 
data_I
_shelx_title ' patil154cm in P2(1)/c  (100K)' 
_shelx_refln_list_code          4 
_shelx_F_calc_maximum      130.77 
_exptl_crystal_F_000       536.00 
_reflns_d_resolution_high  0.7966 
 
loop_ 
 _symmetry_equiv_pos_as_xyz 
 'x, y, z' 
 '-x, y+1/2, -z+1/2' 
 '-x, -y, -z' 
 'x, -y-1/2, z-1/2' 
 
_cell_length_a    22.4670 
_cell_length_b     3.9254 
_cell_length_c    14.5796 
_cell_angle_alpha  90.000 
_cell_angle_beta  107.944 
_cell_angle_gamma  90.000 
 
_shelx_F_squared_multiplier     1.000 
 
loop_ 
 _refln_index_h 
 _refln_index_k 
 _refln_index_l 
 _refln_F_squared_calc 
 _refln_F_squared_meas 
 _refln_F_squared_sigma 
 _refln_observed_status 
   1   0   0       40.60        1.68      0.82 o 
   3   0   0        4.36        3.76      4.31 o 
   4   0   0    17100.73    17361.43    350.27 o 
   5   0   0       18.89       11.20      8.83 o 
   6   0   0     1275.84     1322.19     34.19 o 
   7   0   0     1795.71     1648.68     48.48 o 
   8   0   0      717.39      759.95     22.21 o 
   9   0   0      696.72      773.49     45.22 o 
  10   0   0    16163.93    16881.46    756.25 o 
  11   0   0     2562.47     2797.68     82.93 o 
  12   0   0     1799.06     1977.59     60.19 o 
  13   0   0       30.90       41.65     16.75 o 
  14   0   0     1865.92     1758.44     52.26 o 
  15   0   0       85.85      157.41     19.22 o 
  16   0   0      454.55      379.60     21.55 o 
  17   0   0      113.55      118.29     20.47 o 
  18   0   0       13.79       19.05     19.08 o 
  19   0   0       19.61       -2.03     19.11 o 
  20   0   0      352.57      386.58     36.86 o 
  21   0   0      326.20      323.77     32.12 o 
  22   0   0       15.38        3.54     29.73 o 
  23   0   0       27.73       33.83     20.84 o 
  24   0   0      119.05      100.09     22.54 o 
  25   0   0      223.78      241.93     59.99 o 
  26   0   0       28.84       80.84     56.08 o 
   1   1   0        0.70       15.82      6.00 o 
   2   1   0      254.00      314.47     10.85 o 
   3   1   0    15458.82    15584.45    166.98 o 
   4   1   0       12.48       15.88      6.46 o 
   5   1   0     2335.10     2140.70     30.98 o 
   6   1   0      124.03      117.56      7.37 o 
   7   1   0       28.34       93.53      7.36 o 
   8   1   0      440.23      497.26     13.34 o 
   9   1   0     1050.76     1009.47     21.01 o 
  10   1   0       29.56       31.51      8.59 o 
  11   1   0       11.41       -3.93      8.34 o 
  12   1   0        4.48      -13.43      8.75 o 
  13   1   0      446.47      425.75     16.29 o 
  14   1   0      267.87      282.21     15.90 o 
  15   1   0       19.56       24.08     11.95 o 
  16   1   0       67.03       81.60     13.92 o 
  17   1   0      110.66      152.00     17.20 o 
  18   1   0      329.31      332.68     20.72 o 
  19   1   0       11.16       17.64     14.58 o 
  20   1   0        1.01       -3.94     13.49 o 
  21   1   0      135.70      162.21     20.40 o 
  22   1   0      109.24       81.25     19.58 o 
  23   1   0        1.44       28.91     18.92 o 
  24   1   0       74.52       81.96     23.19 o 
  25   1   0      101.07       59.67     31.03 o 
  26   1   0        0.06       42.13     28.81 o 
   0   2   0       24.98       46.12     10.59 o 
   1   2   0        1.17       10.24      7.40 o 
   2   2   0      284.23      326.28     13.15 o 
   3   2   0     2179.66     1949.94     26.83 o 
   4   2   0      158.53      191.82      8.59 o 
   5   2   0       70.41       79.77      7.95 o 
   6   2   0      958.12      887.51     16.95 o 
   7   2   0     1398.53     1184.56     21.81 o 
   8   2   0       22.25       47.38      9.08 o 
   9   2   0        8.96       21.16     10.44 o 
  10   2   0        0.38        1.49      7.91 o 
  11   2   0       34.18       31.33      9.53 o 
  12   2   0        5.58        7.15      9.32 o 
  13   2   0      540.14      428.47     17.25 o 
  14   2   0        5.30       -5.21     10.50 o 
  15   2   0      201.39      164.87     20.25 o 
  16   2   0      130.28      168.67     20.53 o 
  17   2   0      174.33      188.63     23.51 o 
  18   2   0      160.53      164.96     25.86 o 
  19   2   0       86.67      101.72     24.60 o 
  20   2   0        8.65       14.11     21.68 o 
  21   2   0       18.58       43.89     23.40 o 
  22   2   0        2.14      -15.51     27.14 o 
  23   2   0       68.22       70.57     26.70 o 
  24   2   0        5.27      -11.96     39.91 o 
   1   3   0      100.41      124.54     15.66 o 
   2   3   0      534.98      510.53     19.03 o 
   3   3   0       21.60       32.43     13.02 o 
   4   3   0      109.23      119.46     14.42 o 
   5   3   0        0.17      -23.36     12.67 o 
   6   3   0        3.96      -10.44     15.04 o 
   7   3   0       66.84       58.47     14.27 o 
   8   3   0       23.20        5.53     12.88 o 
   9   3   0      119.60      117.74     17.52 o 
  10   3   0       32.55       21.41     17.41 o 
  11   3   0      200.20      157.69     23.59 o 
  12   3   0      273.92      304.50     35.90 o 
  13   3   0      368.73      368.85     38.45 o 
  14   3   0      324.75      286.86     35.88 o 
  15   3   0      283.00      262.20     35.89 o 
  16   3   0       44.56       28.29     27.53 o 
  17   3   0       25.33       26.62     27.35 o 
  18   3   0       33.46       59.52     40.19 o 
  19   3   0        9.44       17.74     37.44 o 
  20   3   0       34.05       94.80     42.60 o 
  21   3   0       94.36       84.38     71.33 o 
   0   4   0        0.73       60.92     29.95 o 
   1   4   0       64.76       65.56     21.27 o 
   2   4   0        1.86       36.45     35.35 o 
   3   4   0       95.45       62.52     30.75 o 
   4   4   0        1.05       41.11     22.91 o 
   5   4   0       32.49       55.65     37.36 o 
   6   4   0       37.09       35.67     30.53 o 
   7   4   0      131.75      104.00     33.03 o 
   8   4   0       40.52       20.54     34.11 o 
   9   4   0       45.99       62.21     32.05 o 
  10   4   0      174.16      206.82     37.30 o 
  11   4   0      483.37      404.70     53.38 o 
  12   4   0       10.96       -3.34     45.80 o 
  13   4   0        6.52       52.02     41.02 o 
  14   4   0       16.33       34.09     41.99 o 
  15   4   0       12.67       83.17     49.76 o 
 -26   1   1       63.05       68.76     25.78 o 
 -25   1   1      183.09      192.90     24.28 o 
 -24   1   1       68.83      112.39     21.88 o 
 -23   1   1       31.93       47.72     21.64 o 
 -22   1   1        2.38       13.32     19.21 o 
 -21   1   1        0.41       -0.92     17.91 o 
 -20   1   1       42.84       38.31     18.66 o 
 -19   1   1        3.68        8.21     14.01 o 
 -18   1   1       25.27       16.60     14.13 o 
 -17   1   1      231.19      274.77     18.56 o 
 -16   1   1        0.10      -10.52     11.63 o 
 -15   1   1      148.96      162.19     13.84 o 
 -14   1   1      167.38      176.02     13.36 o 
 -13   1   1     1795.90     1546.13     28.32 o 
 -12   1   1      892.04      823.90     18.96 o 
 -11   1   1      895.06      839.26     19.37 o 
 -10   1   1      844.66      738.50     18.76 o 
  -9   1   1       66.52      119.12     20.56 o 
  -8   1   1     1858.67     1595.80     30.30 o 
  -7   1   1     3644.18     3248.36     48.78 o 
  -6   1   1      560.32      731.83     33.47 o 
  -5   1   1     3794.57     3704.87     54.24 o 
  -4   1   1     1755.86     2680.35     72.42 o 
  -3   1   1    13644.77    12103.93    146.87 o 
  -2   1   1      111.10      213.65     14.78 o 
  -1   1   1     9951.45     8767.01     94.84 o 
   0   1   1     1739.76     2447.33     38.76 o 
   1   1   1     1051.43      902.54     13.58 o 
   2   1   1     3405.41     4224.25     59.08 o 
   3   1   1     8921.71     7934.09     93.17 o 
   4   1   1     4009.36     3830.01     52.15 o 
   5   1   1     3179.19     2717.19     37.85 o 
   7   1   1      525.93      586.57     25.06 o 
   8   1   1      381.24      442.65     13.15 o 
   9   1   1     1155.34     1111.13     21.03 o 
  10   1   1      400.12      363.58     17.80 o 
  11   1   1       42.02       48.59     12.78 o 
  12   1   1      360.69      319.89     18.36 o 
  13   1   1      580.49      500.34     17.51 o 
  14   1   1      216.01      225.22     15.33 o 
  15   1   1      466.12      413.88     17.71 o 
  16   1   1       99.58      110.46     14.74 o 
  17   1   1       45.79       49.39     13.91 o 
  18   1   1      352.00      318.26     19.04 o 
  19   1   1      292.43      283.91     19.22 o 
  20   1   1        4.54       14.33     15.13 o 
  21   1   1        2.07      -10.10     16.68 o 
  22   1   1      360.22      375.72     30.26 o 
  23   1   1       11.79       24.24     21.59 o 
  24   1   1       15.76       11.82     21.93 o 
  25   1   1       78.88      155.14     31.80 o 
 -24   2   1        6.95       27.12     33.52 o 
 -23   2   1      125.84      136.35     34.99 o 
 -22   2   1       47.77       49.93     24.69 o 
 -21   2   1       40.21       54.12     24.00 o 
 -20   2   1       48.44       50.03     23.71 o 
 -19   2   1      420.26      393.22     25.57 o 
 -18   2   1      143.22      129.82     21.01 o 
 -17   2   1        3.85      -27.54     16.12 o 
 -16   2   1       21.99       41.91     16.86 o 
 -15   2   1      307.96      316.04     21.37 o 
 -14   2   1        2.41       -9.77     16.65 o 
 -13   2   1      105.26      111.56     16.17 o 
 -12   2   1      278.20      273.02     18.15 o 
 -11   2   1       30.62       23.54     11.54 o 
 -10   2   1       53.42       44.61      8.66 o 
  -9   2   1      252.84      235.05     21.88 o 
  -8   2   1      268.20      270.48     16.83 o 
  -7   2   1     3083.80     2737.26     44.70 o 
  -6   2   1        5.59       25.93      7.40 o 
  -5   2   1      241.76      271.70     14.99 o 
  -4   2   1       10.57       11.43     10.22 o 
  -3   2   1     1070.05     1003.71     16.70 o 
  -2   2   1      372.05      327.63     13.52 o 
  -1   2   1       41.02       37.91      6.89 o 
   0   2   1       70.06       67.01      7.38 o 
   1   2   1      138.63      106.26      7.60 o 
   2   2   1       66.36      109.95      8.84 o 
   3   2   1     3035.00     2724.56     32.56 o 
   4   2   1     1896.25     1694.47     23.16 o 
   5   2   1      822.68      793.38     16.64 o 
   6   2   1      714.35      704.73     31.70 o 
   7   2   1      859.66      727.28     18.52 o 
   8   2   1      808.08      690.02     18.39 o 
   9   2   1       17.54       11.66     10.34 o 
  10   2   1       90.55       70.55     10.81 o 
  11   2   1      341.80      307.52     15.34 o 
  12   2   1      165.90      183.97     14.27 o 
  13   2   1      340.03      286.27     16.24 o 
  14   2   1      525.57      464.98     19.94 o 
  15   2   1      230.77      218.28     19.34 o 
  16   2   1       50.50       34.24     21.39 o 
  17   2   1      242.44      239.60     27.58 o 
  18   2   1      156.52      199.78     24.09 o 
  19   2   1       83.00       87.55     21.82 o 
  20   2   1       75.14       66.53     21.60 o 
  21   2   1       11.59       34.78     24.84 o 
  22   2   1       30.08       48.84     25.65 o 
  23   2   1       55.68       76.24     29.46 o 
  24   2   1       21.53       35.49     29.14 o 
 -21   3   1        0.01       31.15     40.66 o 
 -20   3   1        0.01       21.61     49.12 o 
 -19   3   1        6.42       48.74     39.22 o 
 -18   3   1        0.98       18.68     26.40 o 
 -17   3   1        7.44       27.57     28.13 o 
 -16   3   1      137.49       65.06     30.00 o 
 -15   3   1        0.22        3.13     29.14 o 
 -14   3   1      263.95      186.59     32.75 o 
 -13   3   1       37.54       27.61     21.24 o 
 -12   3   1        0.05       -9.09     17.22 o 
 -11   3   1      102.48       68.19     19.27 o 
 -10   3   1      202.31      212.92     20.96 o 
  -9   3   1        0.05       -3.43     14.68 o 
  -8   3   1       16.38       -5.66     15.43 o 
  -7   3   1       74.51       69.95     14.22 o 
  -6   3   1       40.83       29.05     13.46 o 
  -5   3   1      144.60      158.16     15.99 o 
  -4   3   1      206.64      232.65     17.43 o 
  -3   3   1        0.04       18.65     12.64 o 
  -2   3   1       16.05       14.44     12.54 o 
  -1   3   1      172.55      166.31     15.28 o 
   0   3   1       11.03       -2.65     13.50 o 
   1   3   1       23.31       23.32     13.93 o 
   2   3   1       33.18       30.43     14.39 o 
   3   3   1      178.93      158.98     15.10 o 
   4   3   1       11.47        6.97     15.01 o 
   5   3   1      243.77      244.13     16.28 o 
   6   3   1      440.09      412.24     18.94 o 
   7   3   1       66.19       59.24     14.02 o 
   8   3   1      200.21      188.41     18.28 o 
   9   3   1       73.10       81.79     29.79 o 
  10   3   1        1.18        0.92     26.49 o 
  11   3   1       91.86      100.41     29.76 o 
  12   3   1      129.06      130.34     31.21 o 
  13   3   1       19.23       16.54     26.53 o 
  14   3   1       13.31       16.30     27.30 o 
  15   3   1       48.63       61.29     28.32 o 
  16   3   1      163.79      160.99     27.10 o 
  17   3   1       29.51       32.36     22.71 o 
  18   3   1        0.14       48.08     73.08 o 
  19   3   1       65.86      131.92     91.34 o 
  20   3   1       72.11      131.93     44.22 o 
 -16   4   1      277.34      289.47     89.17 o 
 -15   4   1      150.57      152.61     81.16 o 
 -14   4   1        3.80       25.17     40.96 o 
 -13   4   1      156.87      169.49     48.34 o 
 -12   4   1      187.52      180.80     35.74 o 
 -11   4   1      241.39      264.16     38.38 o 
 -10   4   1      483.80      427.97     45.91 o 
  -9   4   1      152.61      209.88     43.65 o 
  -8   4   1      150.09      125.52     26.20 o 
  -7   4   1      213.56      203.36     25.69 o 
  -6   4   1       65.15       88.33     23.19 o 
  -5   4   1       86.75       68.53     23.04 o 
  -4   4   1        1.42       42.47     22.00 o 
  -3   4   1       58.95       64.79     29.13 o 
  -2   4   1       10.68       59.46     24.44 o 
  -1   4   1        7.81        4.68     19.43 o 
   0   4   1       72.83      192.60     24.59 o 
   1   4   1      540.29      547.06     26.29 o 
   2   4   1       88.70      145.61     20.45 o 
   3   4   1        0.23       51.41     21.51 o 
   4   4   1       25.25       49.73     23.55 o 
   5   4   1      119.26       87.72     32.40 o 
   6   4   1       23.53       24.06     30.91 o 
   7   4   1       27.52       47.26     37.74 o 
   8   4   1        2.58        8.40     30.30 o 
   9   4   1      168.38      141.43     35.09 o 
  10   4   1       44.23       18.85     31.80 o 
  11   4   1        1.05       24.30     37.73 o 
  12   4   1       32.00       93.34     50.66 o 
  13   4   1       13.54       28.06     42.87 o 
  14   4   1      126.98      144.48     72.32 o 
  15   4   1        7.31       84.47     91.05 o 
 -27   0   2       12.39        9.36     43.46 o 
 -26   0   2        3.55      -24.04     55.01 o 
 -25   0   2      495.92      512.70     83.89 o 
 -24   0   2        0.10      -30.44     29.47 o 
 -23   0   2       20.17       16.99     23.03 o 
 -22   0   2      238.38      254.84     34.87 o 
 -21   0   2      338.58      378.30     37.68 o 
 -20   0   2       51.79       38.66     23.82 o 
 -19   0   2        2.47      -12.91     21.61 o 
 -18   0   2       10.58      -28.93     20.68 o 
 -17   0   2        0.04      -27.30     19.28 o 
 -16   0   2        5.02        5.56     19.22 o 
 -15   0   2      980.50      890.74     45.86 o 
 -14   0   2      410.46      412.49     33.51 o 
 -13   0   2      303.93      282.71     23.51 o 
 -12   0   2       69.29      103.54     17.46 o 
 -11   0   2      949.75      855.10     36.07 o 
 -10   0   2      997.93     1062.37     35.90 o 
  -9   0   2      586.22      568.48     19.45 o 
  -8   0   2     2140.16     1997.68     41.85 o 
  -6   0   2      256.45      322.11     24.46 o 
  -5   0   2     8257.14     7759.55    159.58 o 
  -4   0   2     1803.12     2180.55     53.03 o 
  -3   0   2     1700.18     1986.00    244.51 o 
  -2   0   2       58.43       -5.86      2.93 o 
  -1   0   2        1.76       -0.23      6.31 o 
   0   0   2     2653.77     2479.36    122.09 o 
   1   0   2    10451.26     9970.69    460.46 o 
   2   0   2     8342.01     8045.36    138.34 o 
   3   0   2      741.45     1016.92     57.62 o 
   4   0   2     1620.09     1421.97     24.04 o 
   5   0   2     6542.22     6009.66     94.47 o 
   6   0   2      912.56      857.77     18.64 o 
   7   0   2      740.80      673.50     26.93 o 
   8   0   2       95.11      132.90     12.20 o 
   9   0   2      734.90      640.70     19.66 o 
  10   0   2       15.96       28.89     11.37 o 
  11   0   2      271.92      362.56     16.93 o 
  12   0   2      207.62      183.81     15.86 o 
  13   0   2       33.06       31.00     13.79 o 
  14   0   2      530.01      455.07     20.70 o 
  15   0   2      529.73      435.00     25.70 o 
  16   0   2       86.21      108.88     21.69 o 
  17   0   2      664.69      613.44     30.73 o 
  18   0   2      308.69      365.40     29.47 o 
  19   0   2      231.57      276.18     28.52 o 
  20   0   2        6.88       13.02     19.80 o 
  21   0   2      754.41      676.05     65.02 o 
  22   0   2      677.44      618.84     45.29 o 
  23   0   2        8.42       29.93     27.46 o 
  24   0   2        0.26       41.08     23.00 o 
  25   0   2       87.40      143.49     27.39 o 
 -27   1   2       54.66       56.69     29.65 o 
 -26   1   2        9.24      -11.63     28.53 o 
 -25   1   2       86.54       84.51     24.60 o 
 -24   1   2       24.25       23.83     21.73 o 
 -23   1   2       78.35       99.37     22.75 o 
 -22   1   2       80.72       68.21     20.88 o 
 -21   1   2       47.17       46.43     19.67 o 
 -20   1   2      101.53      109.59     21.26 o 
 -19   1   2        8.71      -10.39     17.11 o 
 -18   1   2       58.52       69.51     14.54 o 
 -17   1   2       18.02       15.89     12.43 o 
 -16   1   2      335.52      325.60     17.02 o 
 -15   1   2      235.22      242.38     15.98 o 
 -14   1   2     1050.55      958.06     23.79 o 
 -13   1   2       28.48       63.84     14.55 o 
 -12   1   2      104.18      136.72     11.09 o 
 -11   1   2       27.49       26.17     10.36 o 
 -10   1   2     2367.24     2283.12     69.57 o 
  -9   1   2      536.68      514.21     19.51 o 
  -8   1   2      307.69      351.17     16.70 o 
  -7   1   2      574.58      542.48     17.65 o 
  -6   1   2        0.42       44.55     15.95 o 
  -5   1   2     2261.91     2222.56     56.39 o 
  -4   1   2     7065.87     6501.06     77.21 o 
  -3   1   2       53.04      895.87     35.96 o 
  -2   1   2    11094.78    11408.17    123.37 o 
  -1   1   2     1239.03     1414.58     19.56 o 
   0   1   2     9479.05     9676.90    111.42 o 
   1   1   2     5982.33     5407.16     85.70 o 
   2   1   2       42.81      616.93     33.93 o 
   3   1   2     1674.71     1646.23     20.33 o 
   4   1   2      789.40      724.92     15.75 o 
   5   1   2      606.74      616.34     13.67 o 
   6   1   2      663.44      576.02     14.26 o 
   7   1   2      654.95      654.32     17.65 o 
   8   1   2     2282.86     2318.88     42.20 o 
   9   1   2        1.61       16.74      6.80 o 
  10   1   2      304.31      291.68     12.89 o 
  11   1   2     1243.01     1109.22     24.20 o 
  12   1   2       82.73      101.38     12.72 o 
  13   1   2      188.40      197.64     13.54 o 
  14   1   2      429.12      404.16     16.04 o 
  15   1   2      143.46      148.75     15.21 o 
  16   1   2      105.88      129.53     15.23 o 
  17   1   2       27.32       29.83     13.38 o 
  18   1   2        4.03        1.04     13.12 o 
  19   1   2      229.50      211.13     20.43 o 
  20   1   2       68.59       53.14     17.46 o 
  21   1   2        4.96       12.76     16.78 o 
  22   1   2       24.94       26.36     20.39 o 
  23   1   2        5.50       28.85     21.00 o 
  24   1   2        0.29       28.03     25.16 o 
  25   1   2        7.74       31.40     26.61 o 
 -25   2   2        3.15       51.54     38.08 o 
 -24   2   2        0.76       -3.70     30.30 o 
 -23   2   2       36.44       44.79     31.49 o 
 -22   2   2        6.62       19.73     20.54 o 
 -21   2   2        0.69       -6.77     19.75 o 
 -20   2   2       66.42       52.27     20.00 o 
 -19   2   2       20.80       28.44     18.48 o 
 -18   2   2      503.46      523.35     26.48 o 
 -17   2   2      433.47      367.30     23.18 o 
 -16   2   2        1.10       -8.24     14.68 o 
 -15   2   2       98.57       73.73     16.79 o 
 -14   2   2      411.13      369.02     20.68 o 
 -13   2   2      111.51      115.86     16.36 o 
 -12   2   2      315.85      321.24     18.61 o 
 -11   2   2      225.12      210.59     15.74 o 
 -10   2   2      185.30      209.14     15.24 o 
  -9   2   2       11.51        9.53      9.67 o 
  -8   2   2     3517.86     3162.67     65.05 o 
  -7   2   2       31.13       57.00     10.16 o 
  -6   2   2      416.48      395.66     16.84 o 
  -5   2   2     1534.69     1592.32     26.02 o 
  -4   2   2     1774.54     1709.19     30.60 o 
  -3   2   2        0.37       56.92      6.71 o 
  -2   2   2      717.44      689.94     13.09 o 
  -1   2   2     1067.53      919.85     15.91 o 
   0   2   2      131.46      199.58      9.32 o 
   1   2   2        3.66       17.60      8.85 o 
   2   2   2     2036.50     1903.58     25.10 o 
   3   2   2     1746.82     1657.58     24.05 o 
   4   2   2       29.12       38.62      7.78 o 
   5   2   2      230.62      298.55     12.89 o 
   6   2   2      887.56      934.05     19.40 o 
   7   2   2        0.14       -2.73      8.83 o 
   8   2   2       20.21       18.29      9.97 o 
   9   2   2      191.71      186.21     14.03 o 
  10   2   2       39.36       31.00     10.57 o 
  11   2   2       78.17       76.98     13.38 o 
  12   2   2      165.39      200.32     19.22 o 
  13   2   2       98.21       95.85     15.82 o 
  14   2   2        0.02       13.95     13.68 o 
  15   2   2        0.04        6.95     14.10 o 
  16   2   2      904.57      754.37     30.18 o 
  17   2   2       59.36       68.96     20.71 o 
  18   2   2       16.37       36.11     19.66 o 
  19   2   2        5.46       -9.42     21.75 o 
  20   2   2        7.12       19.21     19.41 o 
  21   2   2       39.52       54.74     30.71 o 
  22   2   2        4.15       24.94     26.82 o 
  23   2   2       12.67      -25.24     25.90 o 
 -22   3   2      125.85      159.47     80.59 o 
 -21   3   2       70.69       85.38     43.46 o 
 -20   3   2      156.76      185.00     46.58 o 
 -19   3   2       62.16       37.05     37.32 o 
 -18   3   2        0.02       -1.58     26.84 o 
 -17   3   2       75.34       80.99     30.34 o 
 -16   3   2      381.90      322.73     29.09 o 
 -15   3   2       23.79       19.47     20.87 o 
 -14   3   2       11.90       14.62     20.67 o 
 -13   3   2      242.19      213.16     23.47 o 
 -12   3   2      821.96      691.03     30.00 o 
 -11   3   2      229.16      231.12     23.00 o 
 -10   3   2      331.47      311.78     22.77 o 
  -9   3   2       43.53       51.15     21.76 o 
  -8   3   2      185.43      195.64     19.20 o 
  -7   3   2      362.79      358.90     21.71 o 
  -6   3   2      159.14      146.31     15.78 o 
  -5   3   2      285.61      325.74     18.91 o 
  -4   3   2      379.11      402.46     18.45 o 
  -3   3   2       67.97      104.26     14.12 o 
  -2   3   2      232.18      263.88     16.23 o 
  -1   3   2      337.08      346.43     15.67 o 
   0   3   2      525.35      491.85     19.19 o 
   1   3   2       11.82       13.97     14.06 o 
   2   3   2      136.74      173.57     21.97 o 
   3   3   2      782.85      727.41     21.01 o 
   4   3   2      184.91      208.00     16.83 o 
   5   3   2      475.46      441.54     16.60 o 
   6   3   2      817.73      724.22     26.06 o 
   7   3   2      804.69      706.75     39.26 o 
   8   3   2       11.15       10.07     19.61 o 
   9   3   2      796.43      672.85     40.75 o 
  10   3   2       75.99       61.58     22.56 o 
  11   3   2      108.58      102.34     23.34 o 
  12   3   2        5.04       13.26     20.69 o 
  13   3   2      132.50      152.62     25.77 o 
  14   3   2       98.06      102.39     25.62 o 
  15   3   2       21.54       48.49     23.72 o 
  16   3   2       84.60       88.76     31.03 o 
  17   3   2      154.59      156.09     33.68 o 
  18   3   2      115.95      151.70     40.17 o 
  19   3   2      493.44      522.67     43.10 o 
  20   3   2       40.09      108.42     35.75 o 
 -16   4   2       28.77       86.89     44.19 o 
 -15   4   2        0.37       40.79     42.39 o 
 -14   4   2        4.15        5.66     38.89 o 
 -13   4   2        7.15       52.40     40.80 o 
 -12   4   2        3.23        1.13     33.26 o 
 -11   4   2       82.72       86.66     31.48 o 
 -10   4   2       37.64       63.08     22.44 o 
  -9   4   2      375.85      363.81     27.47 o 
  -8   4   2       21.08       63.34     20.98 o 
  -7   4   2       44.42       60.81     20.75 o 
  -6   4   2       11.74       38.81     20.22 o 
  -5   4   2       95.40       81.78     18.91 o 
  -4   4   2        7.41       18.66     20.26 o 
  -3   4   2        9.58        5.05     17.21 o 
  -2   4   2        3.33        3.26     21.99 o 
  -1   4   2       10.52       17.53     19.61 o 
   0   4   2       48.10       68.99     18.97 o 
   1   4   2      120.33      114.20     24.65 o 
   2   4   2       33.02       49.74     20.80 o 
   3   4   2        5.19       28.97     28.60 o 
   4   4   2        0.27       74.80     27.03 o 
   5   4   2       82.79       52.75     41.61 o 
   6   4   2        3.45       17.06     35.43 o 
   7   4   2        0.70       21.49     31.01 o 
   8   4   2        1.71        1.32     31.06 o 
   9   4   2       26.52        9.16     31.40 o 
  10   4   2       33.83       26.80     48.03 o 
  11   4   2       16.85       30.66     36.10 o 
  12   4   2       17.22       73.28     44.31 o 
  13   4   2       21.42      134.55     55.05 o 
  14   4   2       49.10      105.97     52.62 o 
 -27   1   3        0.75       11.52     33.28 o 
 -26   1   3       65.48       44.80     24.60 o 
 -25   1   3        4.05        4.09     22.99 o 
 -24   1   3       10.01       25.08     21.73 o 
 -23   1   3      340.24      366.31     29.66 o 
 -22   1   3       56.96       56.00     21.24 o 
 -21   1   3       25.76       20.47     18.89 o 
 -20   1   3      396.08      414.79     26.33 o 
 -19   1   3      817.19      764.92     31.34 o 
 -18   1   3       79.87       55.89     18.02 o 
 -17   1   3       62.35       54.16     14.51 o 
 -16   1   3      354.41      356.74     18.69 o 
 -15   1   3      130.19      152.19     12.08 o 
 -14   1   3       77.23       88.45     11.85 o 
 -13   1   3      421.60      383.93     20.22 o 
 -12   1   3      275.09      310.76     19.14 o 
 -11   1   3       40.83       49.08     18.82 o 
 -10   1   3      736.21      741.38     35.20 o 
  -9   1   3     1466.88     1247.59     30.24 o 
  -8   1   3      271.04      279.64     15.72 o 
  -7   1   3      849.17      790.63     30.33 o 
  -6   1   3     1424.34     1254.41     26.69 o 
  -5   1   3      277.84      297.09     12.29 o 
  -4   1   3       46.55       43.55      7.91 o 
  -3   1   3     5664.58     5026.82     65.35 o 
  -2   1   3       37.21       81.06      6.82 o 
  -1   1   3      594.42      540.57     10.78 o 
   0   1   3      241.45      488.64     33.88 o 
   1   1   3       88.14       74.42      7.94 o 
   2   1   3      125.86      155.47      8.91 o 
   3   1   3      528.95      564.27     23.21 o 
   4   1   3     3297.22     2929.90     39.67 o 
   5   1   3        1.51        6.88      7.18 o 
   6   1   3       43.98       68.11     17.83 o 
   7   1   3     1289.70     1196.47     20.38 o 
   8   1   3      956.74      806.24     18.26 o 
   9   1   3      167.14      211.29     11.07 o 
  10   1   3        0.33       -2.81      8.11 o 
  11   1   3      309.68      288.15     12.99 o 
  12   1   3       80.97       67.51     11.33 o 
  13   1   3        3.57       -5.50     10.77 o 
  14   1   3      177.81      186.02     15.45 o 
  15   1   3      227.26      216.58     16.32 o 
  16   1   3      129.35      126.88     15.63 o 
  17   1   3      151.99      131.89     23.51 o 
  18   1   3      274.21      340.42     28.85 o 
  19   1   3       82.83       71.67     14.45 o 
  20   1   3      180.48      186.69     24.42 o 
  21   1   3      207.29      208.44     19.74 o 
  22   1   3        2.12       28.87     20.98 o 
  23   1   3        6.21       31.83     29.74 o 
  24   1   3      142.31      163.32     31.26 o 
 -25   2   3        0.02       -5.85     30.40 o 
 -24   2   3      586.77      685.69     38.17 o 
 -23   2   3      219.66      232.84     27.41 o 
 -22   2   3       24.36       -2.73     19.90 o 
 -21   2   3      207.46      208.86     26.05 o 
 -20   2   3       37.01       49.08     20.79 o 
 -19   2   3       13.33       11.87     18.20 o 
 -18   2   3       11.60      -10.39     15.66 o 
 -17   2   3      578.47      529.81     42.67 o 
 -16   2   3      229.78      244.89     21.14 o 
 -15   2   3        7.24        0.79     14.46 o 
 -14   2   3      228.08      240.88     19.59 o 
 -13   2   3     1151.06      978.66     27.82 o 
 -12   2   3      143.21      175.13     15.67 o 
 -11   2   3      204.06      251.57     15.22 o 
 -10   2   3      946.13      831.94     24.11 o 
  -9   2   3       83.18      295.16     45.49 o 
  -8   2   3        0.24        7.30      9.07 o 
  -7   2   3     1412.35     1462.81     47.85 o 
  -6   2   3     1115.80     1148.34     28.93 o 
  -5   2   3     2973.88     2867.64     43.88 o 
  -4   2   3      118.49      165.45      9.66 o 
  -3   2   3      190.57      214.53      9.50 o 
  -2   2   3      406.06      393.44     13.33 o 
  -1   2   3     1425.07     1310.32     20.75 o 
   0   2   3       86.36       78.80      8.69 o 
   1   2   3       15.19       16.29      9.68 o 
   2   2   3     1239.65     1206.92     20.07 o 
   3   2   3     1562.41     1350.80     22.90 o 
   4   2   3     2310.60     2270.87     34.50 o 
   5   2   3       39.70       28.55      8.89 o 
   6   2   3     1945.30     1771.22     32.71 o 
   7   2   3      171.72      242.90     20.53 o 
   8   2   3       93.82       94.38     13.46 o 
   9   2   3      228.17      219.75     17.23 o 
  10   2   3      102.16      107.32     16.83 o 
  11   2   3      255.55      272.44     17.61 o 
  12   2   3      131.13      123.88     16.64 o 
  13   2   3      610.69      567.51     22.84 o 
  14   2   3       36.86       44.00     15.09 o 
  15   2   3        0.06       -7.56     14.20 o 
  16   2   3       35.69       78.44     16.35 o 
  17   2   3      254.02      245.57     32.83 o 
  18   2   3      285.02      328.65     27.54 o 
  19   2   3        7.72       45.52     20.20 o 
  20   2   3        0.71       19.08     48.68 o 
  21   2   3        0.65       29.20     26.42 o 
  22   2   3       85.18       81.55     39.63 o 
 -22   3   3       42.43      102.92     43.93 o 
 -21   3   3      361.10      352.75     56.46 o 
 -20   3   3       44.41       54.18     41.20 o 
 -19   3   3        2.22       52.06     51.32 o 
 -18   3   3      117.81       92.31     25.47 o 
 -17   3   3        4.10        9.89     21.99 o 
 -16   3   3       55.84       27.29     22.04 o 
 -15   3   3       13.07        3.15     18.08 o 
 -14   3   3       22.74       25.25     18.59 o 
 -13   3   3      837.39      741.15     37.34 o 
 -12   3   3      703.30      620.42     27.16 o 
 -11   3   3      630.80      569.89     26.95 o 
 -10   3   3      181.76      197.77     25.95 o 
  -9   3   3     1840.11     1606.55     40.65 o 
  -8   3   3      645.30      614.98     28.13 o 
  -7   3   3      257.93      263.38     20.92 o 
  -6   3   3       64.66       71.56     17.31 o 
  -5   3   3        0.01        1.82     13.34 o 
  -4   3   3      237.33      237.48     17.70 o 
  -3   3   3        3.28       15.92     12.84 o 
  -2   3   3      239.77      235.01     18.59 o 
  -1   3   3      214.53      245.58     15.06 o 
   0   3   3      417.47      476.88     19.73 o 
   1   3   3     1240.97     1087.64     23.28 o 
   2   3   3        0.97       28.85     12.75 o 
   3   3   3        0.41       -2.05     12.71 o 
   4   3   3      237.74      266.27     19.60 o 
   5   3   3       17.65       40.26     14.41 o 
   6   3   3      284.99      300.70     23.83 o 
   7   3   3      315.81      309.94     27.26 o 
   8   3   3      489.38      420.74     29.57 o 
   9   3   3        7.57        6.91     21.10 o 
  10   3   3       43.59       35.44     21.86 o 
  11   3   3       92.43       53.53     23.34 o 
  12   3   3      262.10      236.00     39.90 o 
  13   3   3      166.11      149.19     26.53 o 
  14   3   3       30.05       62.38     24.61 o 
  15   3   3        4.01       15.15     23.95 o 
  16   3   3       20.09       42.83     37.43 o 
  17   3   3       28.44       78.65     39.59 o 
  18   3   3       82.97      125.04     70.45 o 
  19   3   3        1.27       68.71     61.24 o 
 -16   4   3       67.43       67.67     43.28 o 
 -15   4   3        0.05       40.30     73.15 o 
 -14   4   3       11.10       59.01     40.24 o 
 -13   4   3        0.34        3.58     27.51 o 
 -12   4   3      104.77      105.51     26.87 o 
 -11   4   3      141.20       99.43     25.51 o 
 -10   4   3        1.88       30.42     20.05 o 
  -9   4   3       10.48       47.73     20.66 o 
  -8   4   3      461.13      465.20     30.61 o 
  -7   4   3      151.20      168.45     25.29 o 
  -6   4   3      215.29      232.87     23.76 o 
  -5   4   3      254.58      321.74     29.45 o 
  -4   4   3      557.85      519.29     26.44 o 
  -3   4   3        0.46       55.80     26.90 o 
  -2   4   3        1.73       51.53     21.50 o 
  -1   4   3      295.67      308.00     28.98 o 
   0   4   3      185.37      235.85     32.13 o 
   1   4   3        2.92       91.15     32.44 o 
   2   4   3      221.73      281.63     29.48 o 
   3   4   3      173.94      200.99     29.25 o 
   4   4   3      200.71      288.11     46.07 o 
   5   4   3      586.11      613.75     44.75 o 
   6   4   3      740.46      646.21     61.69 o 
   7   4   3      178.00      223.01     37.78 o 
   8   4   3      128.39      140.40     36.01 o 
   9   4   3      646.18      518.12     47.62 o 
  10   4   3      239.74      244.11     47.92 o 
  11   4   3       27.22       88.27     47.31 o 
  12   4   3      172.62      210.93    139.50 o 
  13   4   3        5.90       78.01     63.76 o 
 -28   0   4      112.09      163.34     98.99 o 
 -27   0   4      156.35      250.23     62.61 o 
 -26   0   4       68.95      103.90     49.79 o 
 -25   0   4       19.48       -3.63     42.67 o 
 -24   0   4       54.68       71.12     48.05 o 
 -23   0   4        2.39       -2.17     35.48 o 
 -22   0   4      121.23      154.09     30.33 o 
 -21   0   4      894.64      902.40     44.06 o 
 -20   0   4     1903.22     1892.67    104.07 o 
 -19   0   4      115.73      159.38     28.89 o 
 -18   0   4     1072.71     1030.40     54.56 o 
 -17   0   4     2513.39     2379.35     69.62 o 
 -16   0   4      896.80      860.89     37.70 o 
 -15   0   4      446.25      445.30     28.33 o 
 -14   0   4      765.03      780.29     33.69 o 
 -13   0   4      868.48      813.19     33.06 o 
 -12   0   4       36.34       19.36     16.20 o 
 -11   0   4      302.26      340.70     17.82 o 
 -10   0   4     2337.33     2299.15     49.13 o 
  -9   0   4     2184.89     1923.62     41.91 o 
  -8   0   4     3362.18     3126.40     65.76 o 
  -7   0   4     5019.29     5031.99    100.23 o 
  -6   0   4     2224.98     2209.45     48.21 o 
  -5   0   4     2433.55     2708.61     49.71 o 
  -4   0   4     3826.75     4272.22     86.25 o 
  -3   0   4     5389.67     6424.39    193.18 o 
  -2   0   4      125.02      137.47     19.25 o 
  -1   0   4     5692.00     6471.02    260.73 o 
   0   0   4        0.66       -2.36     12.05 o 
   1   0   4     1385.39     1410.97     37.43 o 
   2   0   4       84.76       78.42     15.96 o 
   3   0   4     1621.55     1584.08     64.80 o 
   4   0   4      562.91      673.95     20.40 o 
   5   0   4      712.64      735.02     19.34 o 
   6   0   4     1502.02     1484.82     27.21 o 
   7   0   4     2086.50     1791.18     46.53 o 
   8   0   4       38.96       30.34      9.82 o 
   9   0   4     1734.21     1482.68     31.96 o 
  10   0   4     1094.85      886.47     24.02 o 
  11   0   4        3.12       13.86     11.67 o 
  12   0   4        0.78        0.77     13.50 o 
  13   0   4      228.18      201.48     22.76 o 
  14   0   4        0.19       -5.89     17.61 o 
  15   0   4        4.68       -3.89     17.90 o 
  16   0   4      101.30       79.61     32.94 o 
  17   0   4      478.23      474.35     35.35 o 
  18   0   4        8.66       25.75     19.83 o 
  19   0   4       14.36       31.64     28.34 o 
  20   0   4      140.56      199.53     26.98 o 
  21   0   4       62.76       72.62     49.17 o 
  22   0   4        1.73       32.64     25.82 o 
  23   0   4       22.46       73.26     29.42 o 
  24   0   4        0.03       -8.88     40.14 o 
 -27   1   4        3.07      -11.86     32.28 o 
 -26   1   4        0.01      -14.57     23.51 o 
 -25   1   4       61.49       74.43     25.11 o 
 -24   1   4       75.87       47.72     23.64 o 
 -23   1   4        3.89      -21.27     20.24 o 
 -22   1   4       15.38       -0.53     21.95 o 
 -21   1   4      215.03      238.85     25.43 o 
 -20   1   4     1211.87     1166.11     47.78 o 
 -19   1   4      190.23      217.83     22.35 o 
 -18   1   4       96.68       93.11     19.06 o 
 -17   1   4      496.54      501.28     26.30 o 
 -16   1   4      349.31      386.26     22.85 o 
 -15   1   4       67.75      100.46     17.54 o 
 -14   1   4       19.75        9.58     14.33 o 
 -13   1   4      193.12      201.66     18.42 o 
 -12   1   4      294.70      321.12     19.46 o 
 -11   1   4       85.96       92.82     16.26 o 
 -10   1   4     1293.11     1312.80     31.98 o 
  -9   1   4       32.81       24.24     20.68 o 
  -8   1   4      409.94      416.40     16.59 o 
  -7   1   4     1387.60     1449.28     29.96 o 
  -6   1   4      710.40      789.40     19.94 o 
  -5   1   4       65.60      215.05     16.32 o 
  -4   1   4      352.14      364.46     12.92 o 
  -3   1   4      484.08      462.95     10.84 o 
  -2   1   4     1107.32     1059.42     24.94 o 
  -1   1   4       31.03       69.91      7.51 o 
   0   1   4       53.13       80.11      7.11 o 
   1   1   4     1151.39     1073.47     21.25 o 
   2   1   4        3.64       45.46     12.91 o 
   3   1   4       19.84       67.70     21.98 o 
   4   1   4      133.15      220.35     11.38 o 
   5   1   4     1496.32     1444.11     26.24 o 
   6   1   4      294.72      310.85     15.47 o 
   7   1   4        1.17        7.09      8.02 o 
   8   1   4      337.99      290.97     11.69 o 
   9   1   4       12.04       10.28      8.35 o 
  10   1   4       19.09       11.96      8.18 o 
  11   1   4      667.32      561.21     15.29 o 
  12   1   4       19.99       -0.17     12.08 o 
  13   1   4      248.54      260.87     19.24 o 
  14   1   4      218.87      232.60     19.53 o 
  15   1   4      543.68      473.96     21.62 o 
  16   1   4      107.33      136.24     17.69 o 
  17   1   4      116.19      105.80     18.00 o 
  18   1   4        8.91       34.71     16.38 o 
  19   1   4       10.32       32.22     16.95 o 
  20   1   4       17.34       23.84     17.10 o 
  21   1   4       95.78      142.10     20.65 o 
  22   1   4      200.05      272.49     38.60 o 
  23   1   4       15.54       42.22     27.09 o 
 -25   2   4       67.25      107.19     30.12 o 
 -24   2   4      106.81      144.59     30.76 o 
 -23   2   4      161.75      167.28     26.50 o 
 -22   2   4      278.58      288.19     28.92 o 
 -21   2   4       50.40       27.27     23.31 o 
 -20   2   4      117.77      110.83     23.13 o 
 -19   2   4       66.56       53.63     18.73 o 
 -18   2   4        0.16      -24.34     15.75 o 
 -17   2   4       29.63       24.63     16.29 o 
 -16   2   4     1041.97      912.32     29.08 o 
 -15   2   4      788.05      715.14     25.95 o 
 -14   2   4      713.58      689.97     24.93 o 
 -13   2   4       50.91       68.99     15.55 o 
 -12   2   4     1014.30      887.05     24.93 o 
 -11   2   4      154.81      205.73     14.62 o 
 -10   2   4      329.23      327.31     15.64 o 
  -9   2   4      226.36      214.00     13.58 o 
  -8   2   4       26.86       58.63     10.10 o 
  -7   2   4      372.42      370.33     17.14 o 
  -6   2   4     1632.05     1481.51     35.39 o 
  -5   2   4      172.44      252.83     13.42 o 
  -4   2   4     2503.27     2337.72     31.99 o 
  -3   2   4     1596.93     1555.42     23.00 o 
  -2   2   4      130.61      125.60     11.76 o 
  -1   2   4      253.34      255.60     11.33 o 
   0   2   4       38.26       35.67      8.76 o 
   1   2   4        1.23       21.53      8.60 o 
   2   2   4      230.94      284.50     12.16 o 
   3   2   4       11.06        6.02      8.65 o 
   4   2   4      129.93      146.15     10.22 o 
   5   2   4      200.53      216.85     13.09 o 
   6   2   4      523.13      477.24     18.17 o 
   7   2   4      325.12      351.24     16.63 o 
   8   2   4      198.75      251.59     23.22 o 
   9   2   4      664.81      544.72     22.17 o 
  10   2   4       11.23        6.33     16.06 o 
  11   2   4       54.78       54.77     15.04 o 
  12   2   4       98.15       91.21     19.53 o 
  13   2   4      179.19      198.24     19.10 o 
  14   2   4       89.77      117.20     17.19 o 
  15   2   4      193.75      203.14     19.75 o 
  16   2   4      140.92      186.83     20.07 o 
  17   2   4      332.21      332.62     23.67 o 
  18   2   4      497.31      477.72     30.69 o 
  19   2   4      230.31      300.47     32.67 o 
  20   2   4      181.45      237.13     33.71 o 
  21   2   4       26.66       50.27     28.36 o 
 -22   3   4        8.40       25.30     57.49 o 
 -21   3   4       11.96       12.86     29.00 o 
 -20   3   4        1.21       22.63     28.18 o 
 -19   3   4        6.91       25.52     27.80 o 
 -18   3   4      301.85      253.73     30.36 o 
 -17   3   4       10.90       11.45     22.08 o 
 -16   3   4       84.94       68.49     21.03 o 
 -15   3   4       11.50        0.98     18.42 o 
 -14   3   4       29.52       31.38     17.65 o 
 -13   3   4        0.10       29.11     25.21 o 
 -12   3   4       19.86       37.48     17.28 o 
 -11   3   4       53.83       32.31     17.17 o 
 -10   3   4       82.22       56.08     17.45 o 
  -9   3   4        8.19       17.28     16.15 o 
  -8   3   4      832.87      741.15     29.58 o 
  -7   3   4      422.04      485.72     22.98 o 
  -6   3   4     1211.08     1095.59     32.46 o 
  -5   3   4      514.95      587.41     19.76 o 
  -4   3   4      311.12      303.58     17.04 o 
  -3   3   4       21.05       53.12     12.45 o 
  -2   3   4      529.56      498.69     18.62 o 
  -1   3   4      384.35      363.28     17.30 o 
   0   3   4        7.42       15.78     12.03 o 
   1   3   4      123.26      142.94     16.29 o 
   2   3   4      379.34      429.36     30.32 o 
   3   3   4      804.99      781.37     25.61 o 
   4   3   4      295.88      398.10     27.25 o 
   5   3   4      739.31      736.87     26.31 o 
   6   3   4      455.44      421.28     25.23 o 
   7   3   4       19.15       14.83     20.99 o 
   8   3   4      308.97      328.88     28.47 o 
   9   3   4      581.67      555.27     32.48 o 
  10   3   4       24.11       41.82     22.47 o 
  11   3   4      167.84      145.87     21.71 o 
  12   3   4      166.15      175.73     28.55 o 
  13   3   4       34.04       53.49     29.82 o 
  14   3   4       73.03       75.84     25.74 o 
  15   3   4       13.67       56.95     24.90 o 
  16   3   4      145.12      236.28     54.19 o 
  17   3   4        0.02       68.85     47.39 o 
  18   3   4       27.66       99.41     62.60 o 
 -16   4   4        2.12        3.41     55.05 o 
 -15   4   4        0.46       23.19     27.98 o 
 -14   4   4        0.01        9.40     24.22 o 
 -13   4   4      135.49      124.17     27.42 o 
 -12   4   4       86.14       56.35     25.23 o 
 -11   4   4       42.11       61.04     20.48 o 
 -10   4   4       12.80       19.69     19.89 o 
  -9   4   4      136.30      109.84     22.52 o 
  -8   4   4       11.14       32.76     20.05 o 
  -7   4   4       12.70       22.80     20.22 o 
  -6   4   4       43.54       68.94     21.14 o 
  -5   4   4       13.08        3.14     24.30 o 
  -4   4   4        1.28       25.32     22.04 o 
  -3   4   4       76.66       63.90     23.27 o 
  -2   4   4        3.17       59.69     26.84 o 
  -1   4   4       34.42       82.50     28.67 o 
   0   4   4       14.13       57.78     26.52 o 
   1   4   4       51.61       54.95     27.08 o 
   2   4   4       46.75       65.15     30.03 o 
   3   4   4        0.09       16.75     23.55 o 
   4   4   4       19.16       45.97     24.80 o 
   5   4   4        0.03       23.07     30.87 o 
   6   4   4        9.29       15.26     39.92 o 
   7   4   4       36.58        6.42     52.94 o 
   8   4   4        9.93       30.09     33.08 o 
   9   4   4        4.51       27.65     42.88 o 
  10   4   4      176.40      210.35     65.12 o 
  11   4   4       17.79       67.02    131.05 o 
  12   4   4        9.98       51.03     72.32 o 
 -27   1   5      277.34      378.81     55.08 o 
 -26   1   5       72.92       77.55     28.94 o 
 -25   1   5       11.61       14.42     25.79 o 
 -24   1   5      224.17      281.56     33.39 o 
 -23   1   5      309.95      347.60     34.41 o 
 -22   1   5       30.45       34.47     24.22 o 
 -21   1   5      841.20      849.71     32.99 o 
 -20   1   5      147.59      164.36     22.28 o 
 -19   1   5       39.07       58.18     18.82 o 
 -18   1   5      101.00      127.59     20.36 o 
 -17   1   5     3730.54     3573.69     73.49 o 
 -16   1   5       76.99       77.31     19.64 o 
 -15   1   5      347.15      393.82     27.87 o 
 -14   1   5      814.47      763.60     31.45 o 
 -13   1   5      768.29      746.39     30.10 o 
 -12   1   5       52.44       73.38     16.37 o 
 -11   1   5      958.07      930.83     31.24 o 
 -10   1   5     1361.17     1244.33     35.99 o 
  -9   1   5      225.76      258.25     18.54 o 
  -8   1   5      105.95      294.42     30.64 o 
  -7   1   5     4426.14     4355.94     74.01 o 
  -6   1   5      266.83      405.93     21.75 o 
  -5   1   5      960.23      983.21     23.84 o 
  -4   1   5     1289.68     1206.21     23.34 o 
  -3   1   5      286.64      320.43     13.95 o 
  -2   1   5      789.02      824.23     17.01 o 
  -1   1   5      798.33      850.97     17.41 o 
   0   1   5      361.98      367.74     15.85 o 
   1   1   5     1171.01     1218.72     19.33 o 
   2   1   5     1334.31     1636.07     28.46 o 
   3   1   5     1055.98     1040.08     34.57 o 
   4   1   5      545.92      581.68     14.79 o 
   5   1   5       25.62       46.47     12.21 o 
   6   1   5      644.78      591.28     15.71 o 
   7   1   5      150.00      151.23     11.18 o 
   8   1   5     1011.87      889.91     20.20 o 
   9   1   5      708.78      660.42     18.28 o 
  10   1   5       76.77       66.18     11.70 o 
  11   1   5      626.92      565.71     24.71 o 
  12   1   5      519.41      472.50     21.26 o 
  13   1   5     1075.37      965.14     28.47 o 
  14   1   5      442.72      432.42     21.54 o 
  15   1   5      165.20      202.96     19.38 o 
  16   1   5        1.93        0.09     14.85 o 
  17   1   5      301.79      333.67     23.83 o 
  18   1   5      249.84      263.48     22.51 o 
  19   1   5       82.96      113.38     19.26 o 
  20   1   5       29.25       57.57     17.76 o 
  21   1   5       28.22       82.21     21.40 o 
  22   1   5       14.63       74.86     22.81 o 
 -25   2   5       54.71       74.55     28.42 o 
 -24   2   5       21.90       39.41     26.97 o 
 -23   2   5       55.49       30.34     22.77 o 
 -22   2   5       43.77       23.35     21.77 o 
 -21   2   5        1.23      -25.22     20.06 o 
 -20   2   5       29.69       20.04     18.78 o 
 -19   2   5      230.97      217.19     22.79 o 
 -18   2   5        0.02       -7.74     16.49 o 
 -17   2   5        0.18      -30.42     15.42 o 
 -16   2   5      113.55      102.05     18.28 o 
 -15   2   5       15.43       16.57     17.73 o 
 -14   2   5     1261.65     1135.56     52.69 o 
 -13   2   5        8.30        5.71     23.45 o 
 -12   2   5       53.35       41.86     15.28 o 
 -11   2   5        2.04        0.92     13.59 o 
 -10   2   5      904.41      815.60     24.01 o 
  -9   2   5      164.26      194.13     15.50 o 
  -8   2   5      222.28      225.00     15.95 o 
  -7   2   5      346.92      331.26     16.17 o 
  -6   2   5      330.95      307.70     14.62 o 
  -5   2   5      611.28      651.74     18.53 o 
  -4   2   5      296.92      330.91     13.10 o 
  -3   2   5     1610.32     1504.47     22.89 o 
  -2   2   5      851.90      864.69     18.05 o 
  -1   2   5      624.76      654.53     15.00 o 
   0   2   5      799.81      745.39     17.15 o 
   1   2   5      267.33      270.34     12.51 o 
   2   2   5       12.42       24.03      8.79 o 
   3   2   5        5.54       -0.03      7.37 o 
   4   2   5      684.18      599.80     17.00 o 
   5   2   5       95.11       86.96     16.80 o 
   6   2   5        1.43       -3.37     10.31 o 
   7   2   5       85.10       57.09     14.74 o 
   8   2   5     2631.27     2345.40     51.25 o 
   9   2   5      346.50      383.02     25.66 o 
  10   2   5      169.78      178.00     18.46 o 
  11   2   5      133.76      141.95     17.89 o 
  12   2   5       53.58       38.71     15.12 o 
  13   2   5        4.14        0.87     13.47 o 
  14   2   5       28.91       37.88     13.80 o 
  15   2   5       85.97       94.20     19.65 o 
  16   2   5      164.31      188.50     23.42 o 
  17   2   5        0.73       28.73     23.57 o 
  18   2   5      124.86      236.53     30.47 o 
  19   2   5      287.75      370.37     38.15 o 
  20   2   5      272.93      319.87     37.19 o 
  21   2   5        6.76       17.46     27.04 o 
 -22   3   5       36.12       32.44     32.03 o 
 -21   3   5       16.36       21.49     31.04 o 
 -20   3   5        5.78       11.73     28.95 o 
 -19   3   5       82.01       54.89     33.06 o 
 -18   3   5        5.76      -15.30     20.91 o 
 -17   3   5        0.31      -31.63     20.63 o 
 -16   3   5        1.67      -29.01     20.25 o 
 -15   3   5       45.43       58.52     19.48 o 
 -14   3   5       21.02        7.76     17.47 o 
 -13   3   5       39.41       33.61     17.33 o 
 -12   3   5       14.14       23.61     17.02 o 
 -11   3   5      434.96      371.47     24.46 o 
 -10   3   5      249.83      260.83     24.29 o 
  -9   3   5       23.05       35.01     16.79 o 
  -8   3   5       41.63       21.55     16.53 o 
  -7   3   5      388.62      358.79     22.54 o 
  -6   3   5      392.74      400.77     19.98 o 
  -5   3   5        7.24       18.34     13.52 o 
  -4   3   5      327.93      305.58     17.43 o 
  -3   3   5       21.40       45.44     12.64 o 
  -2   3   5       53.19       36.15     12.34 o 
  -1   3   5       78.26       75.43     14.09 o 
   0   3   5       33.57       41.78     13.47 o 
   1   3   5       65.94       72.41     14.66 o 
   2   3   5      149.66      164.86     18.06 o 
   3   3   5       51.52       83.46     16.04 o 
   4   3   5      245.42      279.30     21.69 o 
   5   3   5      434.55      426.11     22.65 o 
   6   3   5      199.43      196.86     27.04 o 
   7   3   5        3.67        5.81     21.68 o 
   8   3   5      171.79      178.60     27.22 o 
   9   3   5       25.73       49.31     22.89 o 
  10   3   5       37.93       36.13     23.34 o 
  11   3   5      136.14      136.87     22.24 o 
  12   3   5        0.00       27.06     23.27 o 
  13   3   5       12.41       18.85     24.72 o 
  14   3   5      166.36      184.47     39.69 o 
  15   3   5        0.00       78.38     49.18 o 
  16   3   5       87.86       64.58     37.02 o 
  17   3   5        3.65       63.97     53.22 o 
 -16   4   5       40.59       65.37     31.34 o 
 -15   4   5       16.52       63.77     25.93 o 
 -14   4   5       97.47      101.10     27.10 o 
 -13   4   5      619.49      530.65     64.38 o 
 -12   4   5        0.76       49.25     23.06 o 
 -11   4   5      136.57      119.24     25.92 o 
 -10   4   5      169.30      128.81     22.74 o 
  -9   4   5      159.57      164.85     25.74 o 
  -8   4   5      109.36      100.99     22.72 o 
  -7   4   5        3.81       25.93     20.39 o 
  -6   4   5      116.31      110.57     25.88 o 
  -5   4   5      103.79      143.61     28.14 o 
  -4   4   5      150.69      186.84     27.68 o 
  -3   4   5      144.44      187.47     30.00 o 
  -2   4   5      150.86      211.03     33.21 o 
  -1   4   5      151.56      172.89     27.12 o 
   0   4   5        0.46       45.65     26.18 o 
   1   4   5       70.97       69.29     30.52 o 
   2   4   5      284.22      333.98     47.49 o 
   3   4   5       46.42       87.20     32.13 o 
   4   4   5       68.39      113.85     26.77 o 
   5   4   5      170.34      220.81     45.06 o 
   6   4   5      242.90      192.02     37.85 o 
   7   4   5        7.35       45.92     49.86 o 
   8   4   5       21.15       29.54     43.97 o 
   9   4   5        0.27       33.57     50.52 o 
  10   4   5        2.64      115.93    127.28 o 
  11   4   5      189.26      386.62    100.93 o 
 -28   0   6       73.79       56.55     55.67 o 
 -27   0   6       18.10       34.30     49.70 o 
 -26   0   6      127.68      150.47     57.26 o 
 -25   0   6       13.90        4.12     69.69 o 
 -24   0   6      738.90      827.94     64.51 o 
 -23   0   6       15.70       31.36     39.91 o 
 -22   0   6     1464.30     1669.05     85.57 o 
 -21   0   6      289.03      439.86     53.96 o 
 -20   0   6     5125.30     5522.56    138.31 o 
 -19   0   6      112.77      104.12     27.04 o 
 -18   0   6     1776.11     1818.98     60.47 o 
 -17   0   6        0.03        7.86     20.58 o 
 -16   0   6        6.57        9.30     18.53 o 
 -15   0   6      275.33      307.83     27.04 o 
 -14   0   6      186.47      231.29     32.08 o 
 -13   0   6       76.98      103.58     19.61 o 
 -12   0   6     6205.02     6017.56    137.31 o 
 -11   0   6       65.53       97.23     21.45 o 
 -10   0   6     1420.33     1639.25     52.47 o 
  -9   0   6     2006.98     2465.80     56.55 o 
  -8   0   6     5241.29     5501.39     96.47 o 
  -6   0   6       76.60       93.20     11.22 o 
  -5   0   6       91.55      126.64     14.28 o 
  -4   0   6      249.19      422.68     62.69 o 
  -3   0   6      286.05      347.36     37.33 o 
  -2   0   6     3445.78     3824.36    100.38 o 
  -1   0   6      309.15      368.43     22.59 o 
   0   0   6      361.94      426.29     18.94 o 
   1   0   6    12860.42    13506.31    210.99 o 
   2   0   6     3078.06     3033.57     54.51 o 
   3   0   6     1001.35     1224.36     29.28 o 
   4   0   6      514.92      540.89     18.77 o 
   5   0   6     3215.55     3203.42     57.17 o 
   6   0   6      548.54      472.61     17.78 o 
   7   0   6       10.65       10.43     10.93 o 
   8   0   6     2159.84     1994.42     41.41 o 
   9   0   6      506.29      452.02     22.25 o 
  10   0   6      385.63      357.04     21.25 o 
  11   0   6     2029.37     1845.06     52.05 o 
  12   0   6     6145.88     5194.35    114.71 o 
  13   0   6     2505.73     2224.23     60.61 o 
  14   0   6      172.31      173.77     23.74 o 
  15   0   6     1239.79     1154.89     53.47 o 
  16   0   6      765.52      637.84     41.40 o 
  17   0   6       19.46       35.09     24.89 o 
  18   0   6      287.42      264.36     36.72 o 
  19   0   6        2.01       10.31     28.65 o 
  20   0   6        5.17       36.29     60.01 o 
  21   0   6        1.60       14.92     41.26 o 
  22   0   6      899.21     1056.66     82.55 o 
 -27   1   6      139.59      230.31     46.73 o 
 -26   1   6        7.29      -16.27     31.03 o 
 -25   1   6       78.45       36.40     25.53 o 
 -24   1   6      141.09      197.85     30.60 o 
 -23   1   6      179.93      185.64     29.88 o 
 -22   1   6       87.41       88.77     21.74 o 
 -21   1   6       92.57       77.44     20.35 o 
 -20   1   6       36.57       53.05     19.55 o 
 -19   1   6       27.71       26.51     18.44 o 
 -18   1   6        4.43       11.33     19.31 o 
 -17   1   6     2705.96     2636.29     68.32 o 
 -16   1   6      222.82      301.73     33.71 o 
 -15   1   6        7.14       29.79     17.92 o 
 -14   1   6        9.07       -7.72     15.84 o 
 -13   1   6      459.94      437.45     25.59 o 
 -12   1   6      347.32      412.82     23.95 o 
 -11   1   6       20.73       35.63     14.70 o 
 -10   1   6       80.68      119.98     20.56 o 
  -9   1   6        0.60       40.00     13.95 o 
  -8   1   6       80.68      160.09     13.36 o 
  -7   1   6     2135.25     2175.78     42.27 o 
  -6   1   6     1892.15     1993.06     35.35 o 
  -5   1   6      213.39      252.16      9.57 o 
  -4   1   6      163.62      195.75     11.64 o 
  -3   1   6      996.14     1053.52     21.29 o 
  -2   1   6     1750.46     1837.38     29.72 o 
  -1   1   6       63.31       76.85      8.75 o 
   0   1   6      177.36      281.93     21.85 o 
   1   1   6      819.43     1048.21     21.63 o 
   2   1   6      628.37      725.22     18.80 o 
   3   1   6      556.50      556.60     15.67 o 
   4   1   6      820.73      874.88     20.65 o 
   5   1   6        1.76        7.09      7.79 o 
   6   1   6       44.50       42.45      9.07 o 
   7   1   6      341.55      331.53     14.09 o 
   8   1   6       20.01        3.34      9.59 o 
   9   1   6      130.91      142.95     15.28 o 
  10   1   6      680.24      603.23     29.66 o 
  11   1   6      242.77      232.26     19.18 o 
  12   1   6      583.48      563.46     22.55 o 
  13   1   6       82.23       81.70     16.02 o 
  14   1   6      133.89      162.08     25.77 o 
  15   1   6      311.20      336.04     23.58 o 
  16   1   6      345.93      370.26     25.02 o 
  17   1   6      156.50      172.00     20.52 o 
  18   1   6       48.71       74.00     18.75 o 
  19   1   6       33.78       59.00     18.11 o 
  20   1   6        4.99       55.32     25.96 o 
  21   1   6       82.50      159.71     28.16 o 
 -25   2   6       12.33       -6.22     46.86 o 
 -24   2   6       41.01       39.03     27.93 o 
 -23   2   6       30.75       11.70     22.43 o 
 -22   2   6        0.13      -38.82     30.05 o 
 -21   2   6       37.99        9.06     21.14 o 
 -20   2   6       26.45      -13.24     17.79 o 
 -19   2   6      177.44      196.54     24.15 o 
 -18   2   6      142.48      135.78     21.81 o 
 -17   2   6      317.78      286.81     25.48 o 
 -16   2   6       19.99       29.84     17.79 o 
 -15   2   6      253.50      293.22     24.34 o 
 -14   2   6      488.32      498.89     26.23 o 
 -13   2   6      205.32      224.98     22.04 o 
 -12   2   6       82.99       73.91     16.69 o 
 -11   2   6       71.42       92.45     16.12 o 
 -10   2   6        8.79       31.35     12.76 o 
  -9   2   6      339.65      369.18     18.79 o 
  -8   2   6        8.04       14.44      9.76 o 
  -7   2   6      275.50      286.52     14.94 o 
  -6   2   6       39.53       34.78     10.21 o 
  -5   2   6     1622.85     1519.89     26.14 o 
  -4   2   6      256.29      337.08     11.76 o 
  -3   2   6      118.94      177.29     11.07 o 
  -2   2   6      824.96      815.05     17.76 o 
  -1   2   6     1041.15      977.90     21.50 o 
   0   2   6        5.37        8.58      8.69 o 
   1   2   6      239.95      250.81     12.89 o 
   2   2   6        3.19        9.12      7.77 o 
   3   2   6        7.58       25.52      8.30 o 
   4   2   6        8.03        7.20      9.25 o 
   5   2   6      672.55      572.05     28.66 o 
   6   2   6       26.60       39.82     14.82 o 
   7   2   6      245.69      267.72     28.61 o 
   8   2   6      597.55      557.94     25.76 o 
   9   2   6      678.09      621.16     23.39 o 
  10   2   6       73.38       73.30     15.91 o 
  11   2   6      147.43      183.44     19.06 o 
  12   2   6       48.79       58.66     15.97 o 
  13   2   6      125.54      112.96     22.23 o 
  14   2   6        2.99       35.93     16.45 o 
  15   2   6       89.01      132.00     19.27 o 
  16   2   6        0.65       43.42     22.70 o 
  17   2   6       94.24      141.01     31.03 o 
  18   2   6      192.59      247.10     34.28 o 
  19   2   6        0.03       -3.34     26.59 o 
  20   2   6       13.20       74.02     33.57 o 
 -22   3   6        6.77       -4.93     43.34 o 
 -21   3   6       25.10       40.28     31.92 o 
 -20   3   6      208.72      181.66     37.55 o 
 -19   3   6        7.03       54.51     30.89 o 
 -18   3   6       12.77       24.37     23.06 o 
 -17   3   6       28.50       13.94     22.32 o 
 -16   3   6      112.92      118.84     26.19 o 
 -15   3   6       70.83       63.94     21.69 o 
 -14   3   6      525.32      456.69     30.90 o 
 -13   3   6      391.13      380.21     25.93 o 
 -12   3   6      138.25      117.50     19.81 o 
 -11   3   6      258.38      286.98     23.27 o 
 -10   3   6      558.20      506.36     25.09 o 
  -9   3   6      230.95      254.72     25.26 o 
  -8   3   6      252.95      241.72     26.92 o 
  -7   3   6        0.69       18.38     13.31 o 
  -6   3   6      395.85      391.81     23.82 o 
  -5   3   6      106.92      144.90     16.35 o 
  -4   3   6      200.17      202.44     17.46 o 
  -3   3   6      359.79      360.62     19.24 o 
  -2   3   6       15.04       63.99     14.19 o 
  -1   3   6      596.67      538.75     20.82 o 
   0   3   6      264.10      308.60     18.96 o 
   1   3   6      206.24      256.32     18.09 o 
   2   3   6       87.10      112.95     15.66 o 
   3   3   6      125.32      134.69     18.08 o 
   4   3   6       54.38       70.43     16.94 o 
   5   3   6      136.86      160.92     26.04 o 
   6   3   6        4.07      -10.62     20.47 o 
   7   3   6        6.78       -6.95     21.23 o 
   8   3   6       39.77       47.01     23.70 o 
   9   3   6        7.41        0.21     25.73 o 
  10   3   6       81.43       89.11     19.51 o 
  11   3   6        0.21       21.01     19.23 o 
  12   3   6       33.30       79.51     36.85 o 
  13   3   6       55.92      122.30     33.61 o 
  14   3   6      159.22      190.34     59.43 o 
  15   3   6       13.31       -4.25     36.01 o 
  16   3   6       90.23       99.43     41.92 o 
 -15   4   6      210.66      160.83     34.16 o 
 -14   4   6        9.27       47.44     34.65 o 
 -13   4   6        0.00       25.75     22.79 o 
 -12   4   6       68.64       86.17     25.31 o 
 -11   4   6      258.43      252.54     29.95 o 
 -10   4   6      329.64      329.96     35.86 o 
  -9   4   6       93.34      134.93     23.58 o 
  -8   4   6       30.27       17.48     23.63 o 
  -7   4   6        2.25       -3.62     22.75 o 
  -6   4   6       70.41       75.82     24.73 o 
  -5   4   6        0.40       28.78     22.93 o 
  -4   4   6       92.62      105.95     25.79 o 
  -3   4   6       67.64       93.95     25.36 o 
  -2   4   6       62.95       91.98     25.37 o 
  -1   4   6      154.80      156.44     31.75 o 
   0   4   6       62.18       97.02     33.22 o 
   1   4   6       57.47       85.01     31.99 o 
   2   4   6      250.80      281.74     39.72 o 
   3   4   6       57.18      110.57     32.26 o 
   4   4   6      185.72      257.32     53.54 o 
   5   4   6       10.15       62.14     26.68 o 
   6   4   6        1.89       64.22     32.33 o 
   7   4   6       18.52       50.40     50.95 o 
   8   4   6        6.22       74.51     78.89 o 
   9   4   6       61.98      129.99    171.95 o 
  10   4   6        7.78       79.66    112.38 o 
 -27   1   7        1.92       -8.27     31.88 o 
 -26   1   7        0.16       -4.87     34.93 o 
 -25   1   7      511.66      594.59     47.97 o 
 -24   1   7      258.34      360.04     44.63 o 
 -23   1   7       48.78       32.73     20.04 o 
 -22   1   7        0.97      -24.21     18.19 o 
 -21   1   7      178.86      172.81     23.24 o 
 -20   1   7        1.24       -3.06     19.52 o 
 -19   1   7      136.70      136.09     23.92 o 
 -18   1   7      100.92       95.05     23.04 o 
 -17   1   7       15.87        3.24     19.00 o 
 -16   1   7      162.91      152.60     23.30 o 
 -15   1   7      990.50      950.59     36.81 o 
 -14   1   7       70.55       76.89     22.94 o 
 -13   1   7      779.68      714.14     30.50 o 
 -12   1   7        9.02       15.65     30.12 o 
 -11   1   7        5.60       58.27     20.85 o 
 -10   1   7      276.11      272.53     20.79 o 
  -9   1   7      322.53      318.11     17.44 o 
  -8   1   7      420.68      417.33     18.60 o 
  -7   1   7      215.78      259.39     20.06 o 
  -6   1   7        7.37       47.62     14.86 o 
  -5   1   7      859.96      904.81     17.73 o 
  -4   1   7      469.58      590.68     15.51 o 
  -3   1   7      378.02      354.81     11.76 o 
  -2   1   7     1428.82     1545.20     27.14 o 
  -1   1   7      738.47      877.71     22.37 o 
   0   1   7     2704.07     2630.29     40.46 o 
   1   1   7      773.50      810.29     19.02 o 
   2   1   7      445.10      481.04     15.41 o 
   3   1   7      337.01      325.56     13.70 o 
   4   1   7     1309.67     1244.34     25.98 o 
   5   1   7     1780.51     1789.74     33.32 o 
   6   1   7      674.63      640.58     19.40 o 
   7   1   7      507.38      455.35     17.55 o 
   8   1   7      194.76      185.77     16.50 o 
   9   1   7     1901.28     1849.80     40.05 o 
  10   1   7      574.44      518.69     22.08 o 
  11   1   7      769.93      726.57     25.33 o 
  12   1   7      156.22      164.11     17.91 o 
  13   1   7        0.10       13.82     15.34 o 
  14   1   7      306.23      319.25     23.23 o 
  15   1   7      902.69      805.27     29.77 o 
  16   1   7       87.92       81.70     18.76 o 
  17   1   7      453.78      500.15     26.69 o 
  18   1   7        0.99       38.75     29.98 o 
  19   1   7      253.07      316.98     28.98 o 
  20   1   7       20.82       31.31     31.60 o 
 -25   2   7      234.40      206.99     37.73 o 
 -24   2   7      110.68       64.80     45.74 o 
 -23   2   7       37.00       14.64     23.05 o 
 -22   2   7       38.02       60.13     25.77 o 
 -21   2   7      101.18       79.73     26.17 o 
 -20   2   7       31.61       22.41     22.46 o 
 -19   2   7      171.09      133.04     25.81 o 
 -18   2   7      147.98      129.03     22.15 o 
 -17   2   7      550.18      492.93     28.64 o 
 -16   2   7      416.14      409.32     26.64 o 
 -15   2   7      726.86      623.25     31.32 o 
 -14   2   7     1543.30     1382.01     40.24 o 
 -13   2   7      268.25      254.78     22.77 o 
 -12   2   7        4.02        2.45     14.50 o 
 -11   2   7      367.85      383.44     23.19 o 
 -10   2   7      146.27      159.50     20.16 o 
  -9   2   7      134.06      164.85     14.06 o 
  -8   2   7      251.90      276.63     15.66 o 
  -7   2   7      732.91      689.90     20.04 o 
  -6   2   7       62.07       79.85     11.53 o 
  -5   2   7      105.65      104.97      8.90 o 
  -4   2   7      786.44      697.58     17.48 o 
  -3   2   7      577.94      566.58     16.71 o 
  -2   2   7        5.67        2.39      9.42 o 
  -1   2   7       68.29       54.10     10.78 o 
   0   2   7      327.14      354.65     15.49 o 
   1   2   7       57.43       71.30     11.20 o 
   2   2   7      106.19      105.81     13.00 o 
   3   2   7      364.14      378.82     16.44 o 
   4   2   7        4.76       21.17     13.69 o 
   5   2   7      308.54      313.43     20.53 o 
   6   2   7      133.79      144.30     18.82 o 
   7   2   7       16.96       23.14     30.93 o 
   8   2   7       33.20       29.39     14.15 o 
   9   2   7       10.75       23.79     14.01 o 
  10   2   7        0.05       18.63     15.08 o 
  11   2   7       49.50       79.19     16.53 o 
  12   2   7      175.79      206.25     25.10 o 
  13   2   7      123.08      139.62     23.29 o 
  14   2   7       10.46        1.84     16.78 o 
  15   2   7      276.80      278.45     24.83 o 
  16   2   7        3.45       44.66     21.17 o 
  17   2   7      106.28      152.38     25.27 o 
  18   2   7       72.54       98.24     24.33 o 
 -21   3   7        9.38       27.99     32.22 o 
 -20   3   7       11.05       20.43     29.06 o 
 -19   3   7        7.58       24.11     29.67 o 
 -18   3   7        2.78       14.22     28.86 o 
 -17   3   7      109.49       91.03     26.13 o 
 -16   3   7       22.35      -12.85     20.95 o 
 -15   3   7       55.45       49.65     21.90 o 
 -14   3   7      193.93      206.87     25.93 o 
 -13   3   7      175.03      173.91     25.40 o 
 -12   3   7       60.10       85.35     22.29 o 
 -11   3   7       95.00       91.06     21.27 o 
 -10   3   7        9.21       26.05     18.73 o 
  -9   3   7      140.15      140.30     19.35 o 
  -8   3   7       13.49        8.18     13.79 o 
  -7   3   7       37.55       25.19     13.94 o 
  -6   3   7        2.57       -4.82     12.78 o 
  -5   3   7       18.72       -4.88     13.85 o 
  -4   3   7      174.55      174.55     18.69 o 
  -3   3   7       33.38       36.54     15.39 o 
  -2   3   7        1.29       12.11     12.93 o 
  -1   3   7      221.68      226.84     17.64 o 
   0   3   7       38.06       72.09     22.92 o 
   1   3   7        9.11       44.79     20.66 o 
   2   3   7        1.90       -3.15     15.43 o 
   3   3   7       28.79       17.59     18.49 o 
   4   3   7       11.08       -2.13     17.73 o 
   5   3   7        0.03       -9.98     21.14 o 
   6   3   7      130.03      156.43     27.45 o 
   7   3   7        0.01        7.32     22.48 o 
   8   3   7        6.86       41.81     29.18 o 
   9   3   7       48.30       41.84     35.79 o 
  10   3   7       40.93       71.48     21.41 o 
  11   3   7       12.98       46.32     24.25 o 
  12   3   7        2.44       32.65     38.32 o 
  13   3   7        5.16       25.65     36.12 o 
  14   3   7        3.13       80.70     92.92 o 
  15   3   7        1.66      115.29     91.14 o 
 -15   4   7       88.19      109.19     33.45 o 
 -14   4   7       88.82      113.09     27.06 o 
 -13   4   7        9.16       45.93     25.39 o 
 -12   4   7      135.13      240.08     34.59 o 
 -11   4   7      899.01      823.65     46.75 o 
 -10   4   7      227.28      333.36     43.78 o 
  -9   4   7       92.50      148.74     37.03 o 
  -8   4   7      268.43      249.51     31.41 o 
  -7   4   7       19.51       30.15     26.64 o 
  -6   4   7       15.63       15.41     23.68 o 
  -5   4   7       13.70       67.65     25.05 o 
  -4   4   7      194.77      176.63     32.29 o 
  -3   4   7        8.81       75.89     25.20 o 
  -2   4   7       74.56      127.84     28.30 o 
  -1   4   7      251.17      242.78     35.81 o 
   0   4   7      177.23      208.30     36.93 o 
   1   4   7        1.19      103.57     45.09 o 
   2   4   7      619.07      591.88     46.58 o 
   3   4   7       18.61       90.56     54.43 o 
   4   4   7       70.72      106.77     66.02 o 
   5   4   7        2.92      143.25     95.89 o 
   6   4   7      231.02      336.90    163.22 o 
   7   4   7        5.99      103.66     79.85 o 
   8   4   7       28.02      140.20    141.18 o 
 -27   0   8      312.74      372.09     64.22 o 
 -26   0   8      114.40       99.59     51.84 o 
 -25   0   8       52.21       16.12     44.30 o 
 -24   0   8      300.14      371.82     76.33 o 
 -23   0   8       65.79       41.34     41.18 o 
 -22   0   8       28.03       68.01     40.16 o 
 -21   0   8      228.56      268.55     49.52 o 
 -20   0   8      798.10      746.14     58.20 o 
 -19   0   8      757.44      729.97     42.92 o 
 -18   0   8       28.72       36.71     23.18 o 
 -17   0   8      412.52      463.00     45.01 o 
 -16   0   8      518.85      552.10     33.31 o 
 -15   0   8       30.37       55.49     20.63 o 
 -14   0   8       29.84       19.81     17.79 o 
 -13   0   8     1651.98     1542.60     49.66 o 
 -12   0   8      231.94      304.73     25.31 o 
 -11   0   8      147.31      164.62     50.09 o 
 -10   0   8     2539.04     2644.45     77.80 o 
  -9   0   8      130.30      383.09     36.41 o 
  -8   0   8      747.27      911.85     31.25 o 
  -7   0   8      784.25      842.96     29.28 o 
  -6   0   8     1234.52     1345.97     53.49 o 
  -5   0   8       63.05       80.36     19.12 o 
  -4   0   8       89.98      114.48     19.92 o 
  -3   0   8     2906.99     2930.07     83.88 o 
  -2   0   8      466.60      505.00     38.84 o 
  -1   0   8     1108.30     1247.00     36.37 o 
   0   0   8     1242.05     1176.52     34.72 o 
   1   0   8      905.10      913.95     26.43 o 
   2   0   8     2257.96     2538.29     52.67 o 
   3   0   8     1828.02     1960.80     41.02 o 
   4   0   8      565.52      611.37     24.99 o 
   5   0   8      163.93      199.65     15.54 o 
   6   0   8      108.14      121.82     15.22 o 
   7   0   8     1246.25     1036.02     28.75 o 
   8   0   8       67.15       83.60     17.67 o 
   9   0   8       71.07       64.26     19.44 o 
  10   0   8     1146.92     1024.82     48.57 o 
  11   0   8       70.97       75.12     25.33 o 
  12   0   8     2496.68     2183.53    189.49 o 
  13   0   8       29.02       34.79     24.89 o 
  14   0   8     1340.53     1131.01     72.08 o 
  15   0   8      321.33      278.73     35.33 o 
  16   0   8       53.06       44.86     26.79 o 
  17   0   8       92.74       94.63     29.84 o 
  18   0   8       18.56        7.07     42.63 o 
  19   0   8      100.40       64.70     47.29 o 
  20   0   8      129.09      140.02     54.91 o 
 -27   1   8      122.09      145.42     48.74 o 
 -26   1   8       59.72       62.21     34.96 o 
 -25   1   8       48.24       34.33     32.40 o 
 -24   1   8       37.28       55.08     30.98 o 
 -23   1   8      155.78      161.60     34.62 o 
 -22   1   8     1211.26     1406.16     58.32 o 
 -21   1   8        0.23        7.23     17.54 o 
 -20   1   8        0.15      -20.72     19.38 o 
 -19   1   8       81.18       80.10     22.53 o 
 -18   1   8       27.03       20.93     20.52 o 
 -17   1   8      111.08      138.48     23.76 o 
 -16   1   8        5.19       -2.07     18.35 o 
 -15   1   8       71.17       81.38     20.29 o 
 -14   1   8        0.04       -5.55     16.38 o 
 -13   1   8      334.51      340.91     24.42 o 
 -12   1   8     1612.97     1545.42     44.92 o 
 -11   1   8      432.16      513.22     25.93 o 
 -10   1   8      165.42      189.52     16.93 o 
  -9   1   8      116.02      161.05     15.85 o 
  -8   1   8      122.81      132.31     10.19 o 
  -7   1   8       52.62       83.81      8.27 o 
  -6   1   8      129.95      151.35     10.50 o 
  -5   1   8       15.52       51.62      8.72 o 
  -4   1   8      240.80      296.91     16.79 o 
  -3   1   8       10.17        3.04      6.66 o 
  -2   1   8      999.91      980.85     19.20 o 
  -1   1   8      514.99      614.48     17.89 o 
   0   1   8       42.98       45.27      9.02 o 
   1   1   8       83.26      114.31     10.90 o 
   2   1   8      572.28      629.38     18.09 o 
   3   1   8        1.10       -6.06      8.59 o 
   4   1   8      862.57      851.41     20.71 o 
   5   1   8      302.22      366.02     16.25 o 
   6   1   8       61.17       94.62     14.14 o 
   7   1   8      251.43      254.49     18.56 o 
   8   1   8      951.13      880.39     31.71 o 
   9   1   8      716.73      664.26     24.27 o 
  10   1   8      518.07      463.64     21.67 o 
  11   1   8      172.25      165.17     18.53 o 
  12   1   8      677.33      614.63     25.88 o 
  13   1   8       62.30       55.20     16.78 o 
  14   1   8      524.62      510.82     26.21 o 
  15   1   8      590.19      559.97     26.83 o 
  16   1   8       92.47       96.65     19.22 o 
  17   1   8       22.86       49.77     25.63 o 
  18   1   8      109.40      134.98     44.61 o 
  19   1   8       15.07       -7.06     31.14 o 
 -25   2   8      123.95       96.68     36.56 o 
 -24   2   8        3.99        2.31     33.83 o 
 -23   2   8        0.62      -15.88     25.20 o 
 -22   2   8        1.02      -23.91     23.88 o 
 -21   2   8       32.45       55.08     25.99 o 
 -20   2   8      128.92      113.38     29.87 o 
 -19   2   8       10.38       -5.47     21.47 o 
 -18   2   8        0.02      -24.68     20.17 o 
 -17   2   8       77.79       50.64     22.69 o 
 -16   2   8       37.11       31.15     18.55 o 
 -15   2   8      111.15      117.30     20.55 o 
 -14   2   8        3.39      -11.63     16.63 o 
 -13   2   8       20.33       17.50     16.37 o 
 -12   2   8       40.84       63.82     16.50 o 
 -11   2   8        0.01       17.62     14.74 o 
 -10   2   8      161.71      159.35     16.01 o 
  -9   2   8       26.41       24.19     11.86 o 
  -8   2   8       46.36       46.55     12.30 o 
  -7   2   8       79.43       92.95     15.55 o 
  -6   2   8       34.03       21.96     11.06 o 
  -5   2   8      595.54      576.30     17.34 o 
  -4   2   8      248.48      312.89     14.13 o 
  -3   2   8       87.85      118.09     12.99 o 
  -2   2   8        5.47        9.17     10.79 o 
  -1   2   8      111.15      121.95     15.54 o 
   0   2   8      241.00      284.13     16.44 o 
   1   2   8       25.13       30.96     13.94 o 
   2   2   8      202.64      186.24     16.80 o 
   3   2   8      183.78      193.34     18.15 o 
   4   2   8     1156.87     1023.06     34.32 o 
   5   2   8      194.05      216.01     26.39 o 
   6   2   8        9.05       25.50     15.60 o 
   7   2   8       18.33       20.66     16.25 o 
   8   2   8      297.71      328.59     22.06 o 
   9   2   8        0.58       -0.11     14.20 o 
  10   2   8       24.42       37.68     15.91 o 
  11   2   8        5.97       47.72     16.41 o 
  12   2   8      220.61      207.72     22.01 o 
  13   2   8       23.87       24.98     17.31 o 
  14   2   8      334.15      376.37     32.48 o 
  15   2   8       13.57       41.57     21.70 o 
  16   2   8       28.25       55.69     22.46 o 
  17   2   8       96.78       69.71     29.03 o 
 -21   3   8       86.38      117.44     49.07 o 
 -20   3   8        1.18        6.99     29.78 o 
 -19   3   8      119.86      127.61     35.04 o 
 -18   3   8      243.75      247.57     39.41 o 
 -17   3   8       41.55       19.07     23.82 o 
 -16   3   8       38.95       36.53     22.87 o 
 -15   3   8      740.19      604.09     36.51 o 
 -14   3   8      403.80      376.69     30.86 o 
 -13   3   8        0.01        5.98     20.25 o 
 -12   3   8      148.51      197.94     27.67 o 
 -11   3   8     1150.19      927.68     37.31 o 
 -10   3   8       28.45       64.75     20.46 o 
  -9   3   8      393.87      404.20     25.42 o 
  -8   3   8      337.52      366.87     28.07 o 
  -7   3   8        8.89       24.92     16.75 o 
  -6   3   8       57.76       73.01     18.70 o 
  -5   3   8      521.92      529.50     28.56 o 
  -4   3   8      296.36      304.51     25.08 o 
  -3   3   8       85.14      109.26     19.86 o 
  -2   3   8        4.13       36.69     17.14 o 
  -1   3   8      880.64      787.77     27.11 o 
   0   3   8      232.12      318.62     22.34 o 
   1   3   8      580.65      552.12     25.52 o 
   2   3   8       83.69      110.31     19.35 o 
   3   3   8        0.14       17.31     18.61 o 
   4   3   8      126.88      175.91     28.67 o 
   5   3   8      205.82      251.67     31.48 o 
   6   3   8        0.46       26.67     24.70 o 
   7   3   8      446.46      472.44     37.31 o 
   8   3   8       97.79      118.72     30.73 o 
   9   3   8       48.63       96.12     22.34 o 
  10   3   8        5.63       47.97     23.43 o 
  11   3   8      222.21      231.45     28.18 o 
  12   3   8      102.51       91.51     29.06 o 
  13   3   8        1.74       38.62     28.03 o 
 -14   4   8        4.51       28.89     29.59 o 
 -13   4   8       17.23       37.32     31.36 o 
 -12   4   8        8.10       25.68     30.43 o 
 -11   4   8       58.52       68.28     33.83 o 
 -10   4   8       49.56       82.57     33.59 o 
  -9   4   8      106.93      118.07     34.73 o 
  -8   4   8      160.60      172.27     36.65 o 
  -7   4   8        5.32        3.55     30.40 o 
  -6   4   8       24.69       42.24     31.37 o 
  -5   4   8       24.33       51.04     24.68 o 
  -4   4   8       46.01       59.39     25.17 o 
  -3   4   8        6.65       36.62     23.97 o 
  -2   4   8       10.09       35.04     25.50 o 
  -1   4   8       68.88       53.10     26.68 o 
   0   4   8        3.14       23.78     26.03 o 
   1   4   8      251.57      292.50     41.47 o 
   2   4   8       56.17      129.87     45.83 o 
   3   4   8      185.20      177.24     75.37 o 
   4   4   8       43.42      130.78     64.98 o 
   5   4   8      161.06      488.37    122.36 o 
   6   4   8       90.47      194.58    117.27 o 
 -26   1   9       32.38       36.05     34.69 o 
 -25   1   9      147.65      191.67     38.57 o 
 -24   1   9       35.48       62.81     31.28 o 
 -23   1   9      407.41      470.09     36.24 o 
 -22   1   9      111.80       75.95     23.43 o 
 -21   1   9      271.81      340.33     38.34 o 
 -20   1   9        5.04       17.62     15.72 o 
 -19   1   9       35.47       10.13     19.55 o 
 -18   1   9      802.78      736.35     35.85 o 
 -17   1   9        0.12      -14.15     18.32 o 
 -16   1   9       67.70       81.61     21.37 o 
 -15   1   9      522.75      452.50     28.45 o 
 -14   1   9      328.70      357.35     26.80 o 
 -13   1   9      129.02      152.55     21.55 o 
 -12   1   9        1.71       -1.26     15.08 o 
 -11   1   9     1242.85     1212.61     34.06 o 
 -10   1   9       10.81       24.19     10.30 o 
  -9   1   9       84.18      111.72     11.90 o 
  -8   1   9     2116.03     2078.94     36.72 o 
  -7   1   9      261.15      287.27     17.13 o 
  -6   1   9      236.32      271.02     13.12 o 
  -5   1   9      335.14      353.41     14.09 o 
  -4   1   9     1135.19     1138.58     21.91 o 
  -3   1   9      196.67      228.25     11.67 o 
  -2   1   9      359.99      381.81     15.87 o 
  -1   1   9      212.39      261.27     14.60 o 
   0   1   9      259.16      309.27     15.10 o 
   1   1   9       65.91       91.04     11.44 o 
   2   1   9      655.56      630.82     19.05 o 
   3   1   9      281.39      342.31     18.03 o 
   4   1   9      133.65      158.83     13.94 o 
   5   1   9      222.00      214.63     17.53 o 
   6   1   9      105.90      100.75     15.56 o 
   7   1   9      120.80      134.04     16.37 o 
   8   1   9      193.05      234.16     19.47 o 
   9   1   9      326.30      328.10     25.15 o 
  10   1   9      118.49      148.25     17.98 o 
  11   1   9      169.75      191.89     20.54 o 
  12   1   9      147.29      141.47     19.76 o 
  13   1   9       13.26       17.97     16.86 o 
  14   1   9       47.50       64.24     17.64 o 
  15   1   9       32.07       27.53     18.95 o 
  16   1   9       76.85       64.74     25.23 o 
  17   1   9        9.13       40.74     31.63 o 
  18   1   9        3.04       -4.26     32.44 o 
 -24   2   9       11.91       25.25     34.66 o 
 -23   2   9      235.57      233.59     34.42 o 
 -22   2   9       79.74       78.88     28.03 o 
 -21   2   9       32.64       21.27     25.07 o 
 -20   2   9      170.62      178.61     29.78 o 
 -19   2   9      199.13      229.41     30.58 o 
 -18   2   9      233.07      195.75     28.48 o 
 -17   2   9       53.29       22.71     22.40 o 
 -16   2   9        0.34       20.31     21.07 o 
 -15   2   9       24.90        2.18     19.89 o 
 -14   2   9      233.10      260.58     24.16 o 
 -13   2   9      438.90      427.00     25.36 o 
 -12   2   9      745.28      740.64     40.75 o 
 -11   2   9        5.63       15.21     12.11 o 
 -10   2   9      174.03      212.95     17.21 o 
  -9   2   9     1567.22     1472.65     33.64 o 
  -8   2   9      151.51      171.87     15.44 o 
  -7   2   9       18.99       24.46     10.99 o 
  -6   2   9      110.94      110.80     13.35 o 
  -5   2   9      280.10      306.38     20.27 o 
  -4   2   9      398.91      427.85     21.26 o 
  -3   2   9        3.79        3.10     12.79 o 
  -2   2   9      586.10      554.12     22.57 o 
  -1   2   9       16.37       39.70     14.26 o 
   0   2   9      434.78      443.87     21.72 o 
   1   2   9      424.06      452.37     24.05 o 
   2   2   9      134.16      151.26     17.36 o 
   3   2   9      361.52      407.74     26.51 o 
   4   2   9       96.55       92.77     20.05 o 
   5   2   9     1300.62     1249.29     44.51 o 
   6   2   9       46.69       41.47     21.54 o 
   7   2   9     1549.73     1416.24     42.29 o 
   8   2   9        0.25       -1.48     16.52 o 
   9   2   9      157.55      185.63     23.15 o 
  10   2   9      109.48       98.37     18.82 o 
  11   2   9      187.12      218.23     28.67 o 
  12   2   9        4.30       24.57     17.66 o 
  13   2   9       71.92      122.25     21.36 o 
  14   2   9      139.88      195.95     26.63 o 
  15   2   9      169.25      208.44     33.26 o 
  16   2   9       79.87      138.21     32.09 o 
 -20   3   9      102.51       94.33     36.54 o 
 -19   3   9       53.65       73.97     33.06 o 
 -18   3   9       36.31       57.56     38.48 o 
 -17   3   9       19.65       30.27     42.82 o 
 -16   3   9       34.23       43.26     25.75 o 
 -15   3   9       38.50       35.49     23.60 o 
 -14   3   9       70.12       89.92     24.08 o 
 -13   3   9       97.88      114.01     25.20 o 
 -12   3   9      640.35      556.80     44.59 o 
 -11   3   9       25.40       60.51     20.26 o 
 -10   3   9        0.25       46.76     23.91 o 
  -9   3   9      212.28      249.20     25.92 o 
  -8   3   9      460.98      426.06     28.43 o 
  -7   3   9       25.14       28.56     18.19 o 
  -6   3   9        3.07        5.98     16.18 o 
  -5   3   9        1.92      -18.57     16.12 o 
  -4   3   9       38.17       36.56     18.29 o 
  -3   3   9        5.03       13.40     17.22 o 
  -2   3   9      183.30      224.23     24.01 o 
  -1   3   9      249.24      315.20     26.40 o 
   0   3   9      744.39      776.55     33.38 o 
   1   3   9      883.88      896.06     31.69 o 
   2   3   9      504.86      487.39     25.98 o 
   3   3   9      250.03      356.90     34.28 o 
   4   3   9      376.96      402.66     36.53 o 
   5   3   9       57.20       91.66     27.24 o 
   6   3   9       47.06       66.83     27.07 o 
   7   3   9       52.84       91.71     28.01 o 
   8   3   9      110.63      152.29     34.07 o 
   9   3   9       68.78       70.28     25.25 o 
  10   3   9       79.05       79.97     29.62 o 
  11   3   9       72.15       84.77     31.08 o 
  12   3   9       46.15       57.57     41.18 o 
 -12   4   9      148.15      284.82     41.40 o 
 -11   4   9      337.76      302.82     60.59 o 
 -10   4   9       15.57       19.21     32.65 o 
  -9   4   9        0.06        0.79     30.34 o 
  -8   4   9       83.07      108.12     45.72 o 
  -7   4   9        2.72       74.41     27.05 o 
  -6   4   9      397.83      336.91     35.65 o 
  -5   4   9       16.80       54.16     31.79 o 
  -4   4   9       17.38       10.28     25.93 o 
  -3   4   9       30.31        9.75     33.40 o 
  -2   4   9       15.47       59.49     35.19 o 
  -1   4   9      195.68      114.91     67.45 o 
   0   4   9        5.21       32.98     33.89 o 
   1   4   9       28.43       42.62     49.30 o 
   2   4   9        7.88        8.15     52.23 o 
   3   4   9       44.51      145.11     97.49 o 
   4   4   9      487.82      497.85    193.47 o 
 -27   0  10      279.58      434.64     94.16 o 
 -26   0  10        7.64      -31.20     91.59 o 
 -25   0  10       33.77       68.44     44.50 o 
 -24   0  10       43.57       37.52     46.49 o 
 -23   0  10       55.57       32.16     38.68 o 
 -22   0  10       28.31       14.54     35.12 o 
 -21   0  10      682.43      703.37     58.33 o 
 -20   0  10       50.61       41.71     43.24 o 
 -19   0  10      525.78      521.18     51.51 o 
 -18   0  10      163.17      178.35     41.20 o 
 -17   0  10       46.48       76.43     23.92 o 
 -16   0  10     1290.78     1136.10     46.02 o 
 -15   0  10      582.51      486.61     41.81 o 
 -14   0  10       60.81       91.87     22.16 o 
 -13   0  10       14.49       32.17     19.15 o 
 -12   0  10      338.92      354.74     29.26 o 
 -11   0  10     1511.67     1426.66     43.55 o 
 -10   0  10       79.39      148.91     18.33 o 
  -9   0  10     1521.93     1485.75     44.33 o 
  -8   0  10      527.96      614.01     34.42 o 
  -7   0  10        5.31       -0.43     14.57 o 
  -6   0  10     3029.61     2829.19     85.44 o 
  -5   0  10     2042.48     1874.51     63.29 o 
  -2   0  10     1723.81     1733.95     48.45 o 
  -1   0  10      973.72      956.42     33.19 o 
   0   0  10       72.40      269.04     22.29 o 
   1   0  10      286.32      322.86     19.01 o 
   2   0  10      392.08      425.67     21.23 o 
   3   0  10      132.41      146.04     16.86 o 
   4   0  10     1183.99     1156.31     40.64 o 
   5   0  10      617.72      520.85     35.04 o 
   6   0  10      122.68      117.23     25.32 o 
   7   0  10       26.54       26.44     22.00 o 
   8   0  10      643.32      579.56     38.43 o 
   9   0  10      359.47      357.68     37.58 o 
  10   0  10      540.04      490.31     37.97 o 
  11   0  10      394.41      414.73     41.60 o 
  12   0  10       19.14       31.27     25.51 o 
  13   0  10        0.04        5.36     24.28 o 
  14   0  10      273.03      300.34     38.68 o 
  15   0  10      247.56      264.78     60.58 o 
  16   0  10       12.14       -3.09     41.98 o 
  17   0  10       76.71       41.65     51.34 o 
 -26   1  10        0.51       -1.66     30.84 o 
 -25   1  10       36.85       47.01     30.58 o 
 -24   1  10      106.96      124.29     34.05 o 
 -23   1  10       54.50       69.15     33.45 o 
 -22   1  10       74.28       79.56     24.89 o 
 -21   1  10       16.63        3.19     25.78 o 
 -20   1  10      283.06      330.45     36.21 o 
 -19   1  10      216.05      245.73     35.22 o 
 -18   1  10        6.66       -0.80     19.02 o 
 -17   1  10      283.35      328.87     29.81 o 
 -16   1  10        2.06       -5.43     17.90 o 
 -15   1  10       28.07       -4.39     17.38 o 
 -14   1  10        2.52       -7.28     16.52 o 
 -13   1  10       30.57       35.23     17.44 o 
 -12   1  10       29.25       40.42     13.82 o 
 -11   1  10       76.05       95.11     11.84 o 
 -10   1  10      392.19      391.81     17.45 o 
  -9   1  10      520.07      534.96     17.65 o 
  -8   1  10      145.72      198.02     13.39 o 
  -7   1  10     1475.97     1456.02     29.76 o 
  -6   1  10        0.20        6.49      8.22 o 
  -5   1  10       74.14      126.36     11.78 o 
  -4   1  10      186.55      233.87     12.63 o 
  -3   1  10       49.46       62.85     11.43 o 
  -2   1  10       54.56       84.94     20.86 o 
  -1   1  10      216.87      267.34     15.29 o 
   0   1  10      329.94      392.44     16.60 o 
   1   1  10        0.49        3.08     11.27 o 
   2   1  10      270.46      293.42     18.56 o 
   3   1  10      261.27      264.56     16.64 o 
   4   1  10      110.92      127.37     14.82 o 
   5   1  10        4.52        1.68     12.43 o 
   6   1  10        8.87      -10.06     12.30 o 
   7   1  10       60.15       89.32     25.50 o 
   8   1  10      108.97      110.37     17.28 o 
   9   1  10       69.94       47.92     16.25 o 
  10   1  10      583.35      512.77     25.48 o 
  11   1  10        0.55        3.86     16.66 o 
  12   1  10       16.93        4.70     18.94 o 
  13   1  10       29.15       45.06     19.07 o 
  14   1  10        0.29       17.11     21.56 o 
  15   1  10       20.68       10.62     29.74 o 
  16   1  10        0.01       -8.26     30.47 o 
  17   1  10       24.59       -8.39     29.89 o 
 -24   2  10      514.68      598.07     50.35 o 
 -23   2  10      201.91      206.36     41.12 o 
 -22   2  10      166.10      185.02     51.10 o 
 -21   2  10       98.45       83.61     27.70 o 
 -20   2  10        4.43       -2.69     22.64 o 
 -19   2  10       33.96       36.46     24.48 o 
 -18   2  10      339.65      358.10     34.05 o 
 -17   2  10        3.90       13.06     21.48 o 
 -16   2  10       51.87      105.05     30.00 o 
 -15   2  10       55.60       75.80     22.89 o 
 -14   2  10      450.20      394.03     31.11 o 
 -13   2  10      759.54      656.46     33.62 o 
 -12   2  10      128.18      167.17     20.64 o 
 -11   2  10      313.96      349.82     21.39 o 
 -10   2  10        2.19       20.34     11.74 o 
  -9   2  10      670.08      610.32     22.26 o 
  -8   2  10      797.32      724.98     23.26 o 
  -7   2  10       13.16       48.72     16.81 o 
  -6   2  10        7.14       25.24     15.99 o 
  -5   2  10      298.59      359.70     21.24 o 
  -4   2  10     1430.16     1350.30     33.82 o 
  -3   2  10     2035.93     1957.19     41.92 o 
  -2   2  10       17.53       74.86     15.11 o 
  -1   2  10        0.41       37.19     14.31 o 
   0   2  10      322.16      359.50     25.15 o 
   1   2  10      396.85      425.30     26.87 o 
   2   2  10      358.00      402.04     28.02 o 
   3   2  10        1.28        8.06     18.46 o 
   4   2  10        9.39       17.38     17.65 o 
   5   2  10       22.57       22.30     22.20 o 
   6   2  10     1005.86      938.86     35.52 o 
   7   2  10      892.30      862.40     63.02 o 
   8   2  10       20.30       19.22     18.15 o 
   9   2  10      157.62      148.00     23.05 o 
  10   2  10      182.77      185.66     24.72 o 
  11   2  10       45.14       69.19     22.43 o 
  12   2  10       26.25       68.27     43.03 o 
  13   2  10        1.70      -27.74     30.89 o 
  14   2  10        5.39      -11.91     33.88 o 
 -20   3  10      130.82      168.91     39.07 o 
 -19   3  10      100.76      119.60     37.33 o 
 -18   3  10       72.68       70.52     39.27 o 
 -17   3  10       16.73       51.00     30.68 o 
 -16   3  10      104.99      193.79     63.72 o 
 -15   3  10       81.53      113.85     40.09 o 
 -14   3  10        3.41       16.89     20.77 o 
 -13   3  10       84.37       99.38     24.45 o 
 -12   3  10       53.13       43.44     25.35 o 
 -11   3  10        8.91       30.91     23.34 o 
 -10   3  10       27.62       26.23     18.59 o 
  -9   3  10       92.87       90.58     22.47 o 
  -8   3  10        2.24        9.40     17.39 o 
  -7   3  10      113.02      117.01     21.69 o 
  -6   3  10      275.99      316.42     26.81 o 
  -5   3  10       57.14       82.30     19.88 o 
  -4   3  10       90.00       84.90     20.73 o 
  -3   3  10      104.46       88.33     21.16 o 
  -2   3  10        5.60       16.36     18.72 o 
  -1   3  10      116.68      109.90     22.06 o 
   0   3  10       10.14       24.31     19.63 o 
   1   3  10       56.27       53.76     21.33 o 
   2   3  10        5.54       -5.73     20.02 o 
   3   3  10       58.30       95.07     27.61 o 
   4   3  10      531.63      552.53     45.59 o 
   5   3  10        3.55       59.35     27.15 o 
   6   3  10      510.49      533.39     39.17 o 
   7   3  10      165.32      178.70     32.44 o 
   8   3  10       77.09      115.77     30.24 o 
   9   3  10      146.04      228.47     82.39 o 
  10   3  10      155.10      228.55     70.49 o 
 -10   4  10       38.62       50.72     33.61 o 
  -9   4  10       11.16       40.11     33.90 o 
  -8   4  10       60.35       34.10     27.24 o 
  -7   4  10        1.77      -20.29     25.22 o 
  -6   4  10        9.71        9.56     26.85 o 
  -5   4  10       30.74        3.37     27.49 o 
  -4   4  10        3.83      -18.92     26.17 o 
  -3   4  10        9.54      -20.30     27.39 o 
  -2   4  10       54.98       37.01     28.67 o 
  -1   4  10        7.54       21.48     27.66 o 
   0   4  10        7.79       -3.94     27.24 o 
 -25   1  11       47.63       59.75     31.69 o 
 -24   1  11        3.86       -4.06     29.04 o 
 -23   1  11       67.61       49.02     30.22 o 
 -22   1  11      150.48      189.42     34.68 o 
 -21   1  11       20.90       32.79     22.24 o 
 -20   1  11      160.72      116.28     24.28 o 
 -19   1  11      546.79      518.96     40.26 o 
 -18   1  11      105.06       93.49     21.06 o 
 -17   1  11        7.29       26.00     19.84 o 
 -16   1  11     1433.24     1231.25     44.31 o 
 -15   1  11       63.20      106.71     21.59 o 
 -14   1  11      133.26      150.62     22.35 o 
 -13   1  11      301.04      313.52     25.57 o 
 -12   1  11      929.20      831.99     29.77 o 
 -11   1  11       76.83      111.71     19.07 o 
 -10   1  11      281.52      308.17     16.01 o 
  -9   1  11     2599.50     2519.97     44.41 o 
  -8   1  11      112.47      161.77     13.50 o 
  -7   1  11      164.04      218.04     14.94 o 
  -6   1  11     1671.04     1603.36     32.50 o 
  -5   1  11     1928.70     2008.83     37.70 o 
  -4   1  11      723.41      847.02     32.05 o 
  -3   1  11      337.24      378.03     25.55 o 
  -2   1  11      917.73      914.11     27.90 o 
  -1   1  11       55.95       74.93     38.43 o 
   0   1  11      157.91      185.90     17.07 o 
   1   1  11     1171.26     1100.29     29.24 o 
   2   1  11       53.40       68.43     12.59 o 
   3   1  11       91.82      119.85     14.51 o 
   4   1  11      129.21      136.39     15.67 o 
   5   1  11      718.34      606.44     24.58 o 
   6   1  11        3.59       23.78     14.14 o 
   7   1  11      403.43      419.50     24.22 o 
   8   1  11      250.58      302.74     22.51 o 
   9   1  11        5.23       12.92     15.63 o 
  10   1  11      102.64      122.33     21.61 o 
  11   1  11      219.43      205.60     24.29 o 
  12   1  11       20.10       30.04     22.34 o 
  13   1  11      181.66      238.53     40.74 o 
  14   1  11      186.56      175.14     38.90 o 
  15   1  11        4.26       -4.72     29.21 o 
 -23   2  11      207.78      254.26     43.24 o 
 -22   2  11        2.73        2.13     25.55 o 
 -21   2  11       20.72       11.85     25.09 o 
 -20   2  11      228.83      248.49     33.26 o 
 -19   2  11       28.86       20.78     23.65 o 
 -18   2  11      286.25      312.50     37.40 o 
 -17   2  11       58.04       72.46     24.63 o 
 -16   2  11       70.31       50.68     23.04 o 
 -15   2  11      112.94      115.99     24.11 o 
 -14   2  11      333.65      359.90     30.18 o 
 -13   2  11       17.08       37.00     19.45 o 
 -12   2  11      124.00      112.43     18.60 o 
 -11   2  11       49.22       56.96     16.25 o 
 -10   2  11      112.77      115.45     17.55 o 
  -9   2  11        0.54       -5.44     14.34 o 
  -8   2  11      126.39      133.87     21.14 o 
  -7   2  11      210.36      226.12     23.78 o 
  -6   2  11       93.57      105.51     20.27 o 
  -5   2  11        5.76        1.40     15.66 o 
  -4   2  11      814.99      765.53     26.41 o 
  -3   2  11        4.34       17.62     14.24 o 
  -2   2  11      537.77      528.72     23.57 o 
  -1   2  11      207.84      243.65     22.89 o 
   0   2  11      315.32      335.42     26.48 o 
   1   2  11       44.19       76.06     19.27 o 
   2   2  11      237.61      237.60     25.28 o 
   3   2  11       27.90       31.11     19.17 o 
   4   2  11        2.30       -8.97     21.31 o 
   5   2  11       75.89       81.86     20.72 o 
   6   2  11       13.98       14.52     18.55 o 
   7   2  11      179.83      193.60     24.56 o 
   8   2  11      253.89      270.95     27.07 o 
   9   2  11      239.35      236.56     26.28 o 
  10   2  11       45.57       72.43     29.07 o 
  11   2  11       11.28       32.83     32.92 o 
  12   2  11      386.66      306.01     48.70 o 
  13   2  11       35.68       49.73     36.10 o 
 -19   3  11      100.88       86.74     35.22 o 
 -18   3  11       49.42       34.89     33.28 o 
 -17   3  11       10.88       40.11     29.73 o 
 -16   3  11        3.53       45.83     29.95 o 
 -15   3  11      162.87      128.34     33.65 o 
 -14   3  11       75.85       69.15     43.37 o 
 -13   3  11        9.75       -6.27     30.50 o 
 -12   3  11       79.26       53.47     26.38 o 
 -11   3  11       87.61       34.72     20.54 o 
 -10   3  11       24.47       34.30     20.31 o 
  -9   3  11       62.68       30.29     19.99 o 
  -8   3  11       43.55       46.32     18.60 o 
  -7   3  11       77.75       87.61     20.51 o 
  -6   3  11      246.14      247.11     25.20 o 
  -5   3  11        1.23        5.64     18.22 o 
  -4   3  11       39.61       26.41     19.12 o 
  -3   3  11        0.42      -21.91     17.55 o 
  -2   3  11       13.52        6.91     18.77 o 
  -1   3  11       51.97       46.06     20.85 o 
   0   3  11       11.34       18.89     24.64 o 
   1   3  11       32.18       45.34     26.30 o 
   2   3  11      568.48      533.72     38.51 o 
   3   3  11      528.97      513.29     71.19 o 
   4   3  11       64.35       99.97     30.21 o 
   5   3  11       16.29       47.09     29.18 o 
   6   3  11      249.97      294.98     46.65 o 
   7   3  11       41.66       57.99     42.70 o 
   8   3  11        3.66      -28.67     35.31 o 
 -25   0  12       44.24       39.10     45.85 o 
 -24   0  12      202.69      220.19     53.67 o 
 -23   0  12      181.67      184.25     49.58 o 
 -22   0  12      127.66      172.75     48.29 o 
 -21   0  12      721.32      695.96     61.07 o 
 -20   0  12      102.45       88.66     40.74 o 
 -19   0  12      964.72      872.32     62.85 o 
 -18   0  12      198.35      232.96     73.00 o 
 -17   0  12     1483.10     1340.71     73.71 o 
 -16   0  12      642.10      584.84     50.21 o 
 -15   0  12      173.51      210.17     26.68 o 
 -14   0  12      557.36      597.89     42.25 o 
 -13   0  12       64.51       82.44     27.41 o 
 -12   0  12     1062.14     1059.14     49.39 o 
 -11   0  12     2426.37     2420.37     81.72 o 
 -10   0  12     1025.09     1018.34     47.75 o 
  -9   0  12       29.63       41.05     19.78 o 
  -8   0  12     4659.02     4423.07    127.15 o 
  -7   0  12     3511.61     3489.59    105.01 o 
  -6   0  12     3306.05     3141.68     96.40 o 
  -5   0  12      465.42      944.94    111.00 o 
  -4   0  12        0.29       16.54     21.48 o 
  -2   0  12      529.25      422.59     25.22 o 
  -1   0  12      178.31      301.03     21.64 o 
   0   0  12     1614.03     1745.04     45.60 o 
   1   0  12      126.29      194.66     28.24 o 
   2   0  12      166.61      182.26     28.99 o 
   3   0  12      242.97      338.27     50.77 o 
   4   0  12     1611.88     1282.88     56.78 o 
   5   0  12        6.25       14.95     23.98 o 
   6   0  12      166.53      198.23     36.86 o 
   7   0  12        6.30       22.73     25.55 o 
   8   0  12      231.77      186.58     33.07 o 
   9   0  12       35.70       69.78     33.56 o 
  10   0  12      253.28      206.83     35.18 o 
  11   0  12       36.39       65.23     45.38 o 
  12   0  12        1.42        4.75     41.80 o 
  13   0  12      812.06      879.11     78.59 o 
  14   0  12       69.80       97.48     53.37 o 
 -25   1  12       92.06      127.81     37.01 o 
 -24   1  12       68.72       73.61     33.78 o 
 -23   1  12       10.23       -1.95     28.16 o 
 -22   1  12       52.11       61.52     29.53 o 
 -21   1  12        8.08       16.89     25.41 o 
 -20   1  12        4.76        4.25     20.74 o 
 -19   1  12       22.40        6.97     16.24 o 
 -18   1  12       82.12       50.30     17.69 o 
 -17   1  12       70.42       59.63     21.39 o 
 -16   1  12      284.98      263.01     27.31 o 
 -15   1  12      352.21      386.17     29.93 o 
 -14   1  12        5.66       24.16     18.40 o 
 -13   1  12        5.02       -0.25     13.20 o 
 -12   1  12      140.29      140.61     18.67 o 
 -11   1  12       42.57       64.08     15.50 o 
 -10   1  12       90.36      119.07     14.85 o 
  -9   1  12       17.90       16.33     10.03 o 
  -8   1  12      578.30      575.64     19.87 o 
  -7   1  12       24.78       31.84     10.78 o 
  -6   1  12      113.96      155.96     34.21 o 
  -5   1  12     2591.75     2440.76     53.80 o 
  -4   1  12      526.82      554.29     24.01 o 
  -3   1  12      134.55      149.87     17.39 o 
  -2   1  12      292.15      322.33     20.63 o 
  -1   1  12      632.44      572.52     22.67 o 
   0   1  12       10.55        9.49     13.04 o 
   1   1  12       44.95       53.65     13.36 o 
   2   1  12        6.87       -0.74     12.33 o 
   3   1  12        1.41       -4.78     12.30 o 
   4   1  12        0.65        8.09     13.77 o 
   5   1  12      673.94      595.18     25.30 o 
   6   1  12       18.00        8.89     14.69 o 
   7   1  12      289.75      315.77     23.57 o 
   8   1  12        0.26        2.17     18.61 o 
   9   1  12      239.94      248.46     25.61 o 
  10   1  12       50.39       70.70     38.21 o 
  11   1  12      359.98      392.72     46.77 o 
  12   1  12       17.88       18.27     29.56 o 
  13   1  12       60.96      103.74     52.60 o 
 -22   2  12       46.79       79.06     35.03 o 
 -21   2  12        8.41       16.58     29.67 o 
 -20   2  12        5.26       -7.04     22.99 o 
 -19   2  12       55.30       49.28     24.93 o 
 -18   2  12       39.47       46.51     23.61 o 
 -17   2  12      189.64      195.85     29.37 o 
 -16   2  12       22.99       13.79     21.16 o 
 -15   2  12        5.13       -9.84     19.58 o 
 -14   2  12       35.40       35.06     20.30 o 
 -13   2  12      335.48      313.30     25.94 o 
 -12   2  12      289.26      282.54     23.93 o 
 -11   2  12        8.57        7.44     16.98 o 
 -10   2  12        0.26       -4.04     15.90 o 
  -9   2  12      126.72      137.62     21.40 o 
  -8   2  12        6.26       12.64     15.34 o 
  -7   2  12       32.09       35.36     17.86 o 
  -6   2  12       19.71        8.46     16.67 o 
  -5   2  12        0.77      -12.25     15.28 o 
  -4   2  12      219.33      252.16     24.06 o 
  -3   2  12      407.51      394.26     26.05 o 
  -2   2  12      555.50      517.06     26.82 o 
  -1   2  12      152.04      186.97     23.14 o 
   0   2  12      102.94      135.50     22.32 o 
   1   2  12       86.05      102.21     21.94 o 
   2   2  12        0.70        6.98     19.27 o 
   3   2  12       33.29       36.33     20.04 o 
   4   2  12       24.71       38.38     23.29 o 
   5   2  12       11.68        6.76     19.11 o 
   6   2  12      159.51      169.15     24.12 o 
   7   2  12       99.52      125.82     22.95 o 
   8   2  12       63.65       80.86     39.97 o 
   9   2  12      143.71      188.86     62.45 o 
  10   2  12      271.08      286.98     61.22 o 
  11   2  12       11.61        6.14     34.71 o 
 -17   3  12       58.29       39.44     41.27 o 
 -16   3  12      128.08      104.81     47.16 o 
 -15   3  12       33.28       16.00     40.46 o 
 -14   3  12        1.44      -16.38     35.83 o 
 -13   3  12      127.54      165.27     42.63 o 
 -12   3  12      225.05      219.93     34.07 o 
 -11   3  12        3.93       12.66     23.88 o 
 -10   3  12       20.28      -26.31     29.17 o 
  -9   3  12      219.09      258.07     31.40 o 
  -8   3  12      388.91      399.32     35.89 o 
  -7   3  12        5.61        0.80     18.74 o 
  -6   3  12       32.19       13.35     18.74 o 
  -5   3  12      120.54      153.16     24.70 o 
  -4   3  12      202.34      187.33     25.98 o 
  -3   3  12      103.37       99.78     23.57 o 
  -2   3  12      427.03      451.58     39.85 o 
  -1   3  12       26.49       50.41     26.06 o 
   0   3  12      229.33      219.20     33.80 o 
   1   3  12      147.38      128.35     30.87 o 
   2   3  12      409.85      395.73     49.38 o 
   3   3  12        3.85       17.22     34.12 o 
   4   3  12      160.17      131.62     42.86 o 
   5   3  12        4.31       60.52     31.33 o 
   6   3  12      398.50      487.62     56.55 o 
 -24   1  13      249.86      259.49     40.29 o 
 -23   1  13       17.26       32.63     30.64 o 
 -22   1  13       96.83      144.72     33.11 o 
 -21   1  13       13.54       10.75     25.99 o 
 -20   1  13      381.80      453.61     45.31 o 
 -19   1  13        6.56        4.77     17.05 o 
 -18   1  13      126.78      107.07     29.24 o 
 -17   1  13      387.90      397.42     34.86 o 
 -16   1  13       10.52        6.86     18.52 o 
 -15   1  13       45.49       60.13     20.04 o 
 -14   1  13      732.50      588.39     27.75 o 
 -13   1  13      662.83      589.13     27.49 o 
 -12   1  13      588.80      548.27     26.50 o 
 -11   1  13       20.28       35.60     12.67 o 
 -10   1  13       90.75      109.30     14.99 o 
  -9   1  13      143.68      180.21     17.40 o 
  -8   1  13       96.03       99.12     13.69 o 
  -7   1  13      530.63      532.83     24.29 o 
  -6   1  13        5.59        9.56     13.36 o 
  -5   1  13      202.62      255.27     21.66 o 
  -4   1  13      133.08      131.01     18.05 o 
  -3   1  13     1240.72     1132.09     31.91 o 
  -2   1  13      284.02      319.80     21.88 o 
  -1   1  13       39.75       46.32     14.91 o 
   0   1  13       12.93       34.35     12.94 o 
   1   1  13       16.68       52.55     14.51 o 
   2   1  13       61.42       90.13     15.32 o 
   3   1  13      298.50      324.93     21.47 o 
   4   1  13       38.12       38.48     16.08 o 
   5   1  13       86.44      102.93     19.40 o 
   6   1  13        6.33       25.38     21.44 o 
   7   1  13      220.31      215.67     24.89 o 
   8   1  13      189.93      190.32     42.52 o 
   9   1  13       36.41       25.47     30.93 o 
  10   1  13      213.21      209.53     39.98 o 
  11   1  13       14.51       33.69     32.60 o 
 -21   2  13        3.18      -13.86     34.55 o 
 -20   2  13       54.68       58.67     33.31 o 
 -19   2  13      130.24      136.50     28.96 o 
 -18   2  13        0.76      -12.62     20.69 o 
 -17   2  13       27.02       33.11     23.21 o 
 -16   2  13      141.10      138.21     26.61 o 
 -15   2  13      367.87      364.87     31.66 o 
 -14   2  13      184.48      194.94     26.73 o 
 -13   2  13      719.03      652.40     35.50 o 
 -12   2  13      283.81      280.69     28.66 o 
 -11   2  13       44.39       39.09     19.27 o 
 -10   2  13      356.80      373.64     31.35 o 
  -9   2  13      359.77      352.91     31.00 o 
  -8   2  13       37.62       20.25     17.40 o 
  -7   2  13      142.06      154.49     22.58 o 
  -6   2  13      111.67      123.31     22.36 o 
  -5   2  13      313.15      360.42     27.89 o 
  -4   2  13       35.14       41.21     21.66 o 
  -3   2  13     1114.62     1097.86     42.51 o 
  -2   2  13     1004.09     1009.17     37.19 o 
  -1   2  13        5.14       49.44     21.50 o 
   0   2  13      366.97      401.29     30.33 o 
   1   2  13      408.91      482.33     31.94 o 
   2   2  13      242.40      285.25     28.24 o 
   3   2  13       81.35       82.76     23.18 o 
   4   2  13      130.72      160.38     28.89 o 
   5   2  13      116.32      111.70     27.67 o 
   6   2  13        0.32        0.55     24.22 o 
   7   2  13       59.25       55.84     33.26 o 
   8   2  13      258.28      307.14     45.20 o 
   9   2  13       49.91       -0.52     34.71 o 
 -15   3  13       45.72       28.29     42.98 o 
 -14   3  13       15.33      -25.53     37.02 o 
 -13   3  13        0.00      -10.52     37.83 o 
 -12   3  13        0.42       -5.46     24.43 o 
 -11   3  13       24.27        2.69     23.90 o 
 -10   3  13       46.57      -11.41     24.46 o 
  -9   3  13       17.15       20.78     23.07 o 
  -8   3  13        2.32       -1.66     21.44 o 
  -7   3  13        6.92       18.33     23.16 o 
  -6   3  13        0.44       14.07     23.37 o 
  -5   3  13       45.75       88.15     28.14 o 
  -4   3  13        3.66        3.20     25.67 o 
  -3   3  13       11.91       -5.38     24.42 o 
  -2   3  13       15.79       24.80     25.96 o 
  -1   3  13       36.08       39.65     28.15 o 
   0   3  13      326.00      300.00     45.23 o 
   1   3  13        1.69      -13.73     27.28 o 
   2   3  13        0.08      -32.50     30.47 o 
   3   3  13        0.40        4.22     37.77 o 
 -23   0  14       73.41       83.49     53.44 o 
 -22   0  14      125.60      110.04     44.49 o 
 -21   0  14      286.62      361.94     55.89 o 
 -20   0  14       61.92       73.68     37.82 o 
 -19   0  14      483.55      463.50     51.62 o 
 -18   0  14       15.94       20.99     30.51 o 
 -17   0  14        7.60        0.97     30.31 o 
 -16   0  14        0.09       23.31     33.91 o 
 -15   0  14      750.73      708.15     61.08 o 
 -14   0  14      125.35      113.67     37.55 o 
 -13   0  14       20.29       29.73     21.86 o 
 -12   0  14      693.58      583.89     39.41 o 
 -11   0  14       39.54       70.04     23.69 o 
 -10   0  14      703.11      577.75     39.44 o 
  -9   0  14     1172.19     1007.31     50.00 o 
  -8   0  14       57.73       57.42     30.32 o 
  -7   0  14     1894.50     1781.45     55.20 o 
  -6   0  14      438.49      506.64     56.64 o 
  -5   0  14     1097.41      995.35     39.21 o 
  -4   0  14        1.71       11.87     19.58 o 
  -3   0  14      175.95      207.75     63.55 o 
  -2   0  14      720.65      669.46     41.95 o 
  -1   0  14      435.63      451.53     39.37 o 
   0   0  14       36.43       29.53     23.49 o 
   1   0  14      294.03      338.31     55.39 o 
   2   0  14      553.20      516.13     39.36 o 
   3   0  14      831.16      641.33     43.25 o 
   4   0  14        0.16       16.66     37.36 o 
   5   0  14      225.99      241.67     36.40 o 
   6   0  14       88.44      135.50     49.74 o 
   7   0  14      444.03      335.65     62.61 o 
   8   0  14      247.88      340.14     64.40 o 
   9   0  14      224.15      267.62     60.53 o 
  10   0  14        7.98        4.28     47.10 o 
 -23   1  14        0.33       -9.87     28.62 o 
 -22   1  14      132.41      161.14     34.85 o 
 -21   1  14      157.83      122.42     39.56 o 
 -20   1  14      150.48      145.68     33.85 o 
 -19   1  14        5.44      -20.03     25.04 o 
 -18   1  14        4.89        7.07     15.49 o 
 -17   1  14       46.38       54.50     21.49 o 
 -16   1  14      293.62      325.36     30.12 o 
 -15   1  14      168.80      185.32     26.02 o 
 -14   1  14      259.45      329.86     25.59 o 
 -13   1  14       99.43      132.69     19.26 o 
 -12   1  14      395.77      398.64     25.09 o 
 -11   1  14      138.31      143.61     17.44 o 
 -10   1  14     2002.32     1749.47     41.48 o 
  -9   1  14      148.66      191.66     23.34 o 
  -8   1  14        1.31        6.51     15.64 o 
  -7   1  14      100.43      108.27     17.69 o 
  -6   1  14      506.07      450.23     24.07 o 
  -5   1  14      546.59      480.41     24.16 o 
  -4   1  14        0.94        2.88     14.17 o 
  -3   1  14       14.73       27.11     19.54 o 
  -2   1  14       11.97       23.67     15.39 o 
  -1   1  14       78.27      102.76     16.29 o 
   0   1  14      925.72      855.72     28.66 o 
   1   1  14        4.67       30.85     15.21 o 
   2   1  14      167.72      170.40     19.43 o 
   3   1  14        0.09       39.57     17.83 o 
   4   1  14      278.69      253.95     26.68 o 
   5   1  14       68.71       37.61     22.29 o 
   6   1  14        1.28       21.15     22.27 o 
   7   1  14        6.25      -13.98     27.30 o 
   8   1  14       71.65       40.41     31.12 o 
   9   1  14        0.35        8.53     30.87 o 
 -20   2  14        0.03       23.63     28.48 o 
 -19   2  14       62.87       33.06     31.15 o 
 -18   2  14      259.17      232.91     38.05 o 
 -17   2  14        2.35       -7.62     24.80 o 
 -16   2  14      114.44       99.44     25.11 o 
 -15   2  14      326.39      345.86     39.68 o 
 -14   2  14       69.18       63.19     21.85 o 
 -13   2  14       77.89       76.51     21.78 o 
 -12   2  14        1.55        8.29     17.38 o 
 -11   2  14        3.37       -6.61     17.18 o 
 -10   2  14       13.03        6.39     16.72 o 
  -9   2  14        4.93       16.22     17.85 o 
  -8   2  14      461.99      442.08     34.17 o 
  -7   2  14       16.62       42.98     18.73 o 
  -6   2  14        0.04        1.91     19.10 o 
  -5   2  14        0.64        1.34     19.75 o 
  -4   2  14       25.67        7.37     20.94 o 
  -3   2  14       35.07       33.93     28.98 o 
  -2   2  14        5.68        7.23     22.60 o 
  -1   2  14        1.67       14.06     22.95 o 
   0   2  14       83.00       76.64     22.73 o 
   1   2  14        0.20        3.56     33.39 o 
   2   2  14      163.99      183.16     26.54 o 
   3   2  14       11.10       61.61     30.82 o 
   4   2  14       94.61       87.14     28.24 o 
   5   2  14      117.15      144.80     38.04 o 
   6   2  14       22.85       25.74     71.01 o 
 -12   3  14       45.70       30.26     28.70 o 
 -11   3  14      225.03      276.74     39.02 o 
 -10   3  14      214.74      130.95     40.81 o 
  -9   3  14      109.52      104.88     28.78 o 
  -8   3  14        2.95       10.54     24.47 o 
  -7   3  14      300.52      331.84     38.62 o 
  -6   3  14      150.17      203.88     33.97 o 
  -5   3  14       12.08       36.10     26.29 o 
  -4   3  14      126.44      221.60     47.63 o 
  -3   3  14      656.39      566.80     41.33 o 
  -2   3  14       68.86       90.64     31.36 o 
  -1   3  14       23.88       58.44     31.66 o 
 -21   1  15        8.27       16.67     27.07 o 
 -20   1  15      250.13      272.59     40.24 o 
 -19   1  15      127.52      171.81     34.04 o 
 -18   1  15       89.69      117.57     31.52 o 
 -17   1  15       67.87       74.89     22.50 o 
 -16   1  15      157.33      182.52     26.28 o 
 -15   1  15      347.12      379.44     30.22 o 
 -14   1  15       86.82       69.65     18.04 o 
 -13   1  15      172.72      217.34     23.04 o 
 -12   1  15      255.63      273.28     27.96 o 
 -11   1  15      312.54      393.62     38.09 o 
 -10   1  15     1028.77      904.53     38.16 o 
  -9   1  15      121.31      109.88     21.49 o 
  -8   1  15       25.43       19.81     17.86 o 
  -7   1  15      234.18      259.00     28.23 o 
  -6   1  15      273.33      286.39     24.45 o 
  -5   1  15       25.74       51.34     17.26 o 
  -4   1  15       73.59       93.29     18.01 o 
  -3   1  15      539.95      513.49     24.94 o 
  -2   1  15       95.20       91.82     17.07 o 
  -1   1  15       78.99      100.83     17.83 o 
   0   1  15      376.63      377.80     27.02 o 
   1   1  15      495.05      458.15     28.89 o 
   2   1  15       32.75       48.30     23.29 o 
   3   1  15       61.80       59.37     24.71 o 
   4   1  15      431.85      403.48     47.34 o 
   5   1  15        3.41       -2.13     28.51 o 
   6   1  15       90.04       96.26     34.31 o 
   7   1  15      112.19       93.14     46.18 o 
 -17   2  15      425.25      378.60     60.13 o 
 -16   2  15       46.59       78.30     39.55 o 
 -15   2  15        0.90      -15.72     31.71 o 
 -14   2  15        1.02       -1.66     22.82 o 
 -13   2  15      819.92      674.84     45.51 o 
 -12   2  15      107.01      165.24     32.54 o 
 -11   2  15      200.87      187.21     33.60 o 
 -10   2  15       48.37       41.28     25.38 o 
  -9   2  15        0.14       -8.81     18.31 o 
  -8   2  15      367.52      362.72     57.74 o 
  -7   2  15      484.17      494.67     37.28 o 
  -6   2  15       41.35       54.04     23.95 o 
  -5   2  15      124.20      148.35     29.39 o 
  -4   2  15        7.75       18.09     23.13 o 
  -3   2  15      253.73      243.86     33.26 o 
  -2   2  15      405.94      494.45     41.01 o 
  -1   2  15      278.58      316.90     43.00 o 
   0   2  15        4.86        6.74     23.65 o 
   1   2  15       21.71       14.53     26.20 o 
   2   2  15       70.21      102.42     38.06 o 
   3   2  15      366.34      295.77     53.54 o 
 -20   0  16      277.60      275.95     52.46 o 
 -19   0  16      160.99      143.98     43.56 o 
 -18   0  16       67.96       65.58     36.99 o 
 -17   0  16      303.33      256.67     46.78 o 
 -16   0  16      643.70      622.70     52.70 o 
 -15   0  16       90.98      140.10     38.92 o 
 -14   0  16      418.74      411.07     39.08 o 
 -13   0  16      251.18      308.85     35.27 o 
 -12   0  16       84.28       77.12     28.35 o 
 -11   0  16       35.20       73.15     25.30 o 
 -10   0  16      878.51      731.59     60.76 o 
  -9   0  16      732.54      675.63     34.86 o 
  -8   0  16      332.16      372.66     38.97 o 
  -7   0  16      723.58      596.54     40.72 o 
  -6   0  16      270.82      272.30     35.89 o 
  -5   0  16        0.73       26.42     23.46 o 
  -4   0  16      600.94      532.61     40.22 o 
  -3   0  16      168.12      159.65     32.56 o 
  -2   0  16      102.30      148.41     31.07 o 
  -1   0  16        5.24       24.37     26.44 o 
   0   0  16      467.53      478.97     47.47 o 
   1   0  16      717.37      641.24     64.79 o 
   2   0  16      125.35      146.11     51.02 o 
   3   0  16      604.84      640.39     66.57 o 
   4   0  16      304.54      177.86     54.87 o 
   5   0  16        0.00      -42.18     41.80 o 
 -19   1  16      138.04      155.83     34.65 o 
 -18   1  16        3.76       -1.48     26.13 o 
 -17   1  16        3.08       33.74     25.94 o 
 -16   1  16        1.71       15.66     19.59 o 
 -15   1  16       27.65       29.03     17.00 o 
 -14   1  16        3.59       -7.45     19.97 o 
 -13   1  16       83.97       65.47     25.99 o 
 -12   1  16      105.90      102.29     22.44 o 
 -11   1  16        8.18       -6.34     15.88 o 
 -10   1  16      207.57      194.38     25.66 o 
  -9   1  16      105.55      101.65     21.83 o 
  -8   1  16      320.36      296.57     29.75 o 
  -7   1  16       20.07        9.83     17.74 o 
  -6   1  16      182.71      197.96     26.83 o 
  -5   1  16       49.49       16.43     18.21 o 
  -4   1  16        1.36       12.38     16.08 o 
  -3   1  16        0.01       16.46     15.27 o 
  -2   1  16      131.61      135.23     26.56 o 
  -1   1  16        0.54       26.48     21.81 o 
   0   1  16       91.74      119.68     31.65 o 
   1   1  16        1.27       27.18     24.05 o 
   2   1  16      171.42      168.14     39.07 o 
   3   1  16        0.21       37.58     32.78 o 
   4   1  16      137.80      193.48     40.81 o 
 -14   2  16      219.78      161.83     33.18 o 
 -13   2  16      207.31      139.39     31.60 o 
 -12   2  16      164.58      199.16     34.90 o 
 -11   2  16      677.50      642.47     45.94 o 
 -10   2  16       73.19       76.98     28.63 o 
  -9   2  16        0.08        4.80     29.96 o 
  -8   2  16       13.81        7.74     23.37 o 
  -7   2  16       88.53       82.52     25.87 o 
  -6   2  16      237.08      287.01     36.31 o 
  -5   2  16      351.55      370.95     40.41 o 
  -4   2  16       16.68       34.40     27.26 o 
  -3   2  16      250.49      271.18     37.27 o 
  -2   2  16       27.05       51.73     27.64 o 
  -1   2  16      462.12      461.78     42.15 o 
 -16   1  17        4.69       -9.83     35.13 o 
 -15   1  17       29.77       -5.80     22.88 o 
 -14   1  17       59.78       45.03     26.25 o 
 -13   1  17      140.29      162.89     31.79 o 
 -12   1  17        8.70       25.46     22.68 o 
 -11   1  17      219.33      226.67     28.01 o 
 -10   1  17       80.13       81.58     22.52 o 
  -9   1  17        4.26      -17.78     16.17 o 
  -8   1  17      482.35      452.32     35.50 o 
  -7   1  17      348.02      388.24     33.68 o 
  -6   1  17      108.18      107.65     25.12 o 
  -5   1  17      380.88      450.96     37.51 o 
  -4   1  17      814.55      666.71     45.06 o 
  -3   1  17       18.83       47.58     29.23 o 
  -2   1  17        0.20       13.68     35.66 o 
  -1   1  17      293.73      293.87     42.31 o 
   0   1  17       61.30       57.39     43.24 o 
 -13   0  18      267.83      237.98     47.98 o 
 -12   0  18      230.53      287.78     50.10 o 
 -11   0  18       57.66      103.53     40.70 o 
 -10   0  18       56.41       -8.64     33.28 o 
  -9   0  18      471.46      462.01     57.74 o 
  -8   0  18      106.29      119.75     45.97 o 
  -7   0  18      735.80      669.91     47.57 o 
  -6   0  18      538.00      481.66     58.50 o 
  -5   0  18      928.04      699.24     66.89 o 
  -4   0  18      493.37      458.86     57.64 o 
                                                 
